# Supplementary material for: Subjective and psychophysiological response to pictures of ancestral and modern threats: Not all evolutionary threats are alike
Source: PLoS One. 2026 Mar 18;21(3):e0343680. doi: 10.1371/journal.pone.0343680 (PMC12998808; doi:10.1371/journal.pone.0343680)
Supplement: S1 File — (XLSX) [file pone.0343680.s002.xlsx]

## Sheet: Supplement S2
	Supplement S2. Theoretical background on selection of stimuli categories.
	Venomous snakes													References
	Snakes are repeatedly mentioned as one of the most fear-evoking animals across various human cultures [16–18]. Owing to their venomous nature, encountering snakes leads to death by envenoming in over 125,000 people annually [19]. Moreover, snakes and human ancestors share a long evolutionary history of at least several million of years [20,21] (for review, see [22]) which makes snakes a typical f…													16	Öhman, A. & Mineka, S. Fears, phobias, and preparedness: Toward an evolved module of fear and fear learning. Psychological Review 108, 483–522 (2001).
														17	Kawai, N. Are Snakes Special in Human Fear Learning and Cognition? The Preparedness Theory of Phobia and the Fear Module Theory. in The Fear of Snakes: Evolutionary and Psychobiological Perspectives on Our Innate Fear (ed. Kawai, N.) 19–31 (Springer, Singapore, 2019). doi:10.1007/978-981-13-7530-9_2.
														18	Shapouri, S. & Martin, L. L. Snakes vs. Guns: a Systematic Review of Comparisons Between Phylogenetic and Ontogenetic Threats. Adaptive Human Behavior and Physiology 8, 131–155 (2022).
														19	Afroz, A., Siddiquea, B. N., Chowdhury, H. A., Jackson, T. N. & Watt, A. D. Snakebite envenoming: A systematic review and meta-analysis of global morbidity and mortality. PLOS Neglected Tropical Diseases 18, e0012080 (2024).
														20	Isbell, L. A. Snakes as agents of evolutionary change in primate brains. Journal of Human Evolution 51, 1–35 (2006).
														21	Isbell, L. A. The Fruit, the Tree, and the Serpent: Why We See So Well. (Harvard University Press, 2009). doi:10.4159/9780674054042.
														22	Frynta, D. et al. Are vipers prototypic fear-evoking snakes? A cross-cultural comparison of Somalis and Czechs. Front. Psychol. 14, (2023).
														23	May, J. R. Psychophysiology of self-regulated phobic thoughts. Behavior Therapy 8, 150–159 (1977).
														24	Öhman, A. & Soares, J. J. F. ‘Unconscious anxiety’: Phobic responses to masked stimuli. Journal of Abnormal Psychology 103, 231–240 (1994).
														25	Dimberg, U., Hansson, G. Ö. & Thunberg, M. Fear of snakes and facial reactions: A case of rapid emotional responding. Scandinavian Journal of Psychology 39, 75–80 (1998).
														26	Wikström, J., Lundh, L.-G., Westerlund, J. & Högman, L. Preattentive bias for snake words in snake phobia? Behaviour Research and Therapy 42, 949–970 (2004).
														27	Courtney, C. G., Dawson, M. E., Schell, A. M. & Parsons, T. D. Affective Computer-Generated Stimulus Exposure: Psychophysiological Support for Increased Elicitation of Negative Emotions in High and Low Fear Subjects. in Foundations of Augmented Cognition. Neuroergonomics and Operational Neuroscience (eds. Schmorrow, D. D., Estabrooke, I. V. & Grootjen, M.) 459–468 (Springer, Berlin, Heidelberg, 2…
														28	Courtney, C. G., Dawson, M. E., Schell, A. M., Iyer, A. & Parsons, T. D. Better than the real thing: Eliciting fear with moving and static computer-generated stimuli. International Journal of Psychophysiology 78, 107–114 (2010).
														29	Schaefer, H. S., Larson, C. L., Davidson, R. J. & Coan, J. A. Brain, body, and cognition: Neural, physiological and self-report correlates of phobic and normative fear. Biological Psychology 98, 59–69 (2014).
	Heights													30	Flykt, A., Bänziger, T. & Lindeberg, S. Intensity of vocal responses to spider and snake pictures in fearful individuals. Australian Journal of Psychology 69, 184–191 (2017).
	About 3-5 % of the population suffers from a severe fear of heights or acrophobia [33,34], but much more, around 33 %, recognize some degree of height intolerance or height imbalance [35]. According to Oosterink et al. [34] fear of heights has the second highest prevalence among the specific phobia subtypes. Looking into the deep may elicit fear and anxiety, subjective postural instability, and v…													31	Sánchez-Navarro, J. P. et al. Autonomic reactivity in blood-injection-injury and snake phobia. Journal of Psychosomatic Research 115, 117–124 (2018).
														32	Landová, E. et al. Venomous snakes elicit stronger fear than nonvenomous ones: Psychophysiological response to snake images. PLOS ONE 15, e0236999 (2020).
														33	Depla, M. F. I. A., ten Have, M. L., van Balkom, A. J. L. M. & de Graaf, R. Specific fears and phobias in the general population: Results from the Netherlands Mental Health Survey and Incidence Study (NEMESIS). Soc Psychiat Epidemiol 43, 200–208 (2008).
														34	Oosterink, F. M. D., De Jongh, A. & Hoogstraten, J. Prevalence of dental fear and phobia relative to other fear and phobia subtypes. European Journal of Oral Sciences 117, 135–143 (2009).
														35	Huppert, D., Grill, E. & Brandt, T. Down on heights? One in three has visual height intolerance. J Neurol 260, 597–604 (2013).
														36	Salassa, J. R. & Zapala, D. A. Love and Fear of Heights: The Pathophysiology and Psychology of Height Imbalance. Wilderness & Environmental Medicine 20, 378–382 (2009).
														37	Brandt, T. & Huppert, D. Fear of heights and visual height intolerance. Current Opinion in Neurology 27, 111–117 (2014).
														38	Simeonov, P. I., Hsiao, H., DotsonM, B. W. & Ammons, D. E. Height Effects in Real and Virtual Environments. Hum Factors 47, 430–438 (2005).
														39	Wuehr, M. et al. Fear of heights in virtual reality saturates 20 to 40 m above ground. J Neurol 266, 80–87 (2019).
														40	Teachman, B. A., Stefanucci, J. K., Clerkin, E. M., Cody, M. W. & Proffitt, D. R. A New Mode of Fear Expression: Perceptual Bias in Height Fear. Emotion 8, 296–301 (2008).
														41	Kugler, G., Huppert, D., Schneider, E. & Brandt, T. Fear of heights freezes gaze to the horizon. Journal of Vestibular Research 24, 433–441 (2014).
														42	Clerkin, E. M., Cody, M. W., Stefanucci, J. K., Proffitt, D. R. & Teachman, B. A. Imagery and fear influence height perception. Journal of Anxiety Disorders 23, 381–386 (2009).
														43	Wilhelm, F. H. et al. Mechanisms of Virtual Reality Exposure Therapy: The Role of the Behavioral Activation and Behavioral Inhibition Systems. Appl Psychophysiol Biofeedback 30, 271–284 (2005).
														44	Diemer, J., Lohkamp, N., Mühlberger, A. & Zwanzger, P. Fear and physiological arousal during a virtual height challenge—effects in patients with acrophobia and healthy controls. Journal of Anxiety Disorders 37, 30–39 (2016).
	Despite the relatively extensive attention paid to the fear of heights, the roots of this fear are not well understood. In human ontogeny, perception of depth and fear of heights appear not to be directly linked. While avoidance of depth is related to the development of locomotion [50,51] (for review, see [52]), fear of heights emerges much later in ontogeny [53,54]. Interestingly, the role of ne…													45	Martens, M. A. et al. It feels real: physiological responses to a stressful virtual reality environment and its impact on working memory. J Psychopharmacol 33, 1264–1273 (2019).
														46	Bzdúšková, D. et al. The Effects of Virtual Height Exposure on Postural Control and Psychophysiological Stress Are Moderated by Individual Height Intolerance. Front. Hum. Neurosci. 15, (2022).
														47	Dietz, D. et al. Walk This Beam: Impact of Different Balance Assistance Strategies and Height Exposure on Performance and Physiological Arousal in VR. in Proceedings of the 28th ACM Symposium on Virtual Reality Software and Technology 1–12 (Association for Computing Machinery, New York, NY, USA, 2022). doi:10.1145/3562939.3567818.
														48	Peterson, S. M., Furuichi, E. & Ferris, D. P. Effects of virtual reality high heights exposure during beam-walking on physiological stress and cognitive loading. PLOS ONE 13, e0200306 (2018).
														49	Vermehren, M. & Carpenter, M. G. Virtual postural threat facilitates the detection of visual stimuli. Neuroscience Letters 736, 135298 (2020).
														50	Richards, J. E. & Rader, N. Crawling-onset age predicts visual cliff avoidance in infants. Journal of Experimental Psychology: Human Perception and Performance 7, 382–387 (1981).
														51	Richards, J. E. & Rader, N. Affective, Behavioral, and Avoidance Responses on the Visual Cliff: Effects of Crawling Onset Age, Crawling Experience, and Testing Age. Psychophysiology 20, 633–642 (1983).
														52	Adolph, K. E. & Robinson, S. R. Motor Development. in Handbook of Child Psychology and Developmental Science 1–45 (John Wiley & Sons, Ltd, 2015). doi:10.1002/9781118963418.childpsy204.
														53	Adolph, K. E., Kretch, K. S. & LoBue, V. Fear of Heights in Infants? Curr Dir Psychol Sci 23, 60–66 (2014).
														54	LoBue, V. & Adolph, K. E. Fear in infancy: Lessons from snakes, spiders, heights, and strangers. Developmental Psychology 55, 1889–1907 (2019).
														55	Poulton, R., Davies, S., Menzies, R. G., Langley, J. D. & Silva, P. A. Evidence for a non-associative model of the acquisition of a fear of heights. Behaviour Research and Therapy 36, 537–544 (1998).
														56	Poulton, R., Waldie, K. E., Menzies, R. G., Craske, M. G. & Silva, P. A. Failure to overcome ‘innate’ fear: a developmental test of the non-associative model of fear acquisition. Behaviour Research and Therapy 39, 29–43 (2001).
														57	Anderson, J. R., Ang, M. Y. L., Lock, L. C. & Weiche, I. Nesting, sleeping, and nighttime behaviors in wild and captive great apes. Primates 60, 321–332 (2019).
														58	Young, M. W. et al. Comparative kinetics of humans and non-human primates during vertical climbing. Journal of Experimental Biology 227, jeb247012 (2024).
														59	Almécija, S. et al. Fossil apes and human evolution. Science 372, eabb4363 (2021).
														60	Hunt, K. D., Dunevant, S. E., Yohler, R. M. & Carlson, K. J. Femoral Bicondylar Angles among Dry-Habitat Chimpanzees (Pan troglodytes schweinfurthii) Resemble Those of Humans: Implications for Knee Function, Australopith Sexual Dimorphism, and the Evolution of Bipedalism. Journal of Anthropological Research 77, 303–337 (2021).
														61	Crompton, R. H., Sellers, W., Davids, K. & McClymont, J. Biomechanics and the origins of human bipedal walking: The last 50 years. Journal of Biomechanics 157, 111701 (2023).
														62	Goodall, J. The Chimpanzees of Gombe: Patterns of Behaviour. vol. 1986.
														63	Kappelman, J. et al. Perimortem fractures in Lucy suggest mortality from fall out of tall tree. Nature 537, 503–507 (2016).
														64	Hoffman, S. Ape Fracture Patterns Show Higher Incidence in More Arboreal Species. Discussions 8, (2012).
														65	Wheatley, R., Buettel, J. C., Brook, B. W., Johnson, C. N. & Wilson, R. P. Accidents alter animal fitness landscapes. Ecology Letters 24, 920–934 (2021).
														66	Jimenez, J. L. et al. What were the historical reasons for the resistance to recognizing airborne transmission during the COVID-19 pandemic? Indoor Air 32, e13070 (2022).
														67	Piret, J. & Boivin, G. Pandemics Throughout History. Front. Microbiol. 11, (2021).
	Airborne diseases													68	el Bcheraoui, C. et al. Trends and Patterns of Differences in Infectious Disease Mortality Among US Counties, 1980-2014. JAMA 319, 1248–1260 (2018).
	A very serious threat to human lives is various airborne diseases; it is estimated that, for example, about 400,000 people die just due to influenza-related respiratory issues alone [66–68]. To avoid the threat of infection, the behavioural immune system (BIS) utilizes primarily disgust and subsequent avoidance to prevent contact with potentially infectious or poisonous substances [69,70]. Noneth…													69	Curtis, V., de Barra, M. & Aunger, R. Disgust as an adaptive system for disease avoidance behaviour. Philosophical Transactions of the Royal Society B: Biological Sciences 366, 389–401 (2011).
														70	Schaller, M. & Park, J. H. The Behavioral Immune System (and Why It Matters). Curr Dir Psychol Sci 20, 99–103 (2011).
														71	Polák, J., Landová, E. & Frynta, D. Undisguised disgust: a psychometric evaluation of a disgust propensity measure. Curr Psychol 38, 608–617 (2019).
														72	Sloan, M. M. et al. Pandemic emotions: the extent, correlates, and mental health consequences of fear of COVID-19. Sociological Spectrum 41, 369–386 (2021).
														73	Troisi, A. Fear of Covid-19: Insights from Evolutionary Behavioral Science. Clin Neuropsychiatry 17, 72–75 (2020).
														74	Makhanova, A. & Shepherd, M. A. Behavioral immune system linked to responses to the threat of COVID-19. Personality and Individual Differences 167, 110221 (2020).
														75	Schaller, M., Murray, D. R. & Hofer, M. K. The behavioural immune system and pandemic psychology: the evolved psychology of disease-avoidance and its implications for attitudes, behaviour, and public health during epidemic outbreaks. European Review of Social Psychology 33, 360–396 (2022).
														76	Peléšková, Š. et al. Human emotional evaluation of ancestral and modern threats: fear, disgust, and anger. Front. Psychol. 14, (2024).
														77	Latham, K. Human Health and the Neolithic Revolution: an Overview of Impacts of the Agricultural Transition on Oral Health, Epidemiology, and the Human Body. Nebraska Anthropologist (2013).
														78	Armelagos, G. J., Goodman, A. H. & Jacobs, K. H. The origins of agriculture: Population growth during a period of declining health. Popul Environ 13, 9–22 (1991).
														79	Ulijaszek, S. J. et al. Human dietary change. Philosophical Transactions of the Royal Society of London. Series B: Biological Sciences 334, 271–279 (1997).
														80	Duncan-Jones, R. P. The impact of the Antonine plague. Journal of Roman Archaeology 9, 108–136 (1996).
														81	Frith, J. The history of plague - part 1: The three great pandemics. Journal of Military and Veterans Health 20, 11–16 (2012).
														82	Cohn, S. K. The Black Death: end of a paradigm. Am Hist Rev 107, 703–738 (2002).
														83	Trilla, A., Trilla, G. & Daer, C. The 1918 “Spanish Flu” in Spain. Clinical Infectious Diseases 47, 668–673 (2008).
														84	Barry, J. M. Pandemics: avoiding the mistakes of 1918. Nature 459, 324–325 (2009).
														85	Hugdahl, K. & Johnsen, B. H. Preparedness and electrodermal fear-conditioning: Ontogenetic vs phylogenetic explanations. Behaviour Research and Therapy 27, 269–278 (1989).
														86	Blanchette, I. Snakes, spiders, guns, and syringes: How specific are evolutionary constraints on the detection of threatening stimuli? Quarterly Journal of Experimental Psychology 59, 1484–1504 (2006).
														87	Flykt, A., Esteves, F. & Öhman, A. Skin conductance responses to masked conditioned stimuli: Phylogenetic/ontogenetic factors versus direction of threat? Biological Psychology 74, 328–336 (2007).
														88	Fox, E., Griggs, L. & Mouchlianitis, E. The detection of fear-relevant stimuli: Are guns noticed as quickly as snakes? Emotion 7, 691–696 (2007).
														89	Carlson, J. M., Fee, A. L. & Reinke, K. S. Backward Masked Snakes and Guns Modulate Spatial Attention. Evol Psychol 7, 147470490900700404 (2009).
														90	Subra, B., Muller, D., Fourgassie, L., Chauvin, A. & Alexopoulos, T. Of guns and snakes: testing a modern threat superiority effect*. Cognition and Emotion 32, 81–91 (2018).
														91	Zsido, A. N., Deak, A. & Bernath, L. Is a snake scarier than a gun? The ontogenetic–phylogenetic dispute from a new perspective: The role of arousal. Emotion 19, 726–732 (2019).
	Firearms													92	Luck, C. C., Patterson, R. R. & Lipp, O. V. “Prepared” fear or socio-cultural learning? Fear conditioned to guns, snakes, and spiders is eliminated by instructed extinction in a within-participant differential fear conditioning paradigm. Psychophysiology 57, e13516 (2020).
	Firearms are undoubtedly modern and potentially lethal inventions, which might be one of the reasons why they are often used as a modern threat stimulus in studies comparing modern and ancestral threats [18,85–92]. It has been shown that firearms facilitate enhanced attention [89,90] and faster detection than neutral stimuli [86,88]. In some cases, guns were detected even faster than snakes [90,9…													93	Dowd-Arrow, B., Hill, T. D. & Burdette, A. M. Gun ownership and fear. SSM - Population Health 8, 100463 (2019).
