# Supplementary material for: Subjective and psychophysiological response to pictures of ancestral and modern threats: Not all evolutionary threats are alike
Source: PLoS One. 2026 Mar 18;21(3):e0343680. doi: 10.1371/journal.pone.0343680 (PMC12998808; doi:10.1371/journal.pone.0343680)
Supplement: S2 File — (XLSX) [file pone.0343680.s003.xlsx]

## Sheet: Supplement S3
	Supplement S3. Modified version of ATGV questionnaire. We presented this questionnaire to study participants in Czech.
