# Supplementary material for: Subjective and psychophysiological response to pictures of ancestral and modern threats: Not all evolutionary threats are alike
Source: PLoS One. 2026 Mar 18;21(3):e0343680. doi: 10.1371/journal.pone.0343680 (PMC12998808; doi:10.1371/journal.pone.0343680)
Supplement: S3 File — (XLSX) [file pone.0343680.s004.xlsx]

## Sheet: Supplement S6
	Supplement S6. K-cluster analysis of individual stimuli.
	For this analysis, we prepared a table in which each presented stimulus was characterized by the mean probability of SR change response, mean amplitude of SR change, mean latency of SR change, and mean duration of SR change (see Figure 2 of the main text). Please note that, during this process, we excluded one stimulus from the airborne-disease category that never elicited any response. First, we…
		Table Spearman correlation coefficients				(1)	(2)	(3)	(4)
		(1) mean probability of SR change				-	0.47	-0.033	0.423
		(2) mean amplitude of SR change				0.47	-	-0.023	0.784
		(3) mean latency of SR change				-0.033	-0.023	-	-0.048
		(4) mean duration of SR change				0.423	0.784	-0.048	-
	Since the mean amplitude of SR change and the mean duration of SR change were strongly correlated, we excluded SR change duration from subsequent analyses, leaving only three variables to work with. K-cluster analysis was conducted in R Studio using the packages “cluster” (Maechler et al. 2022), “factoextra” (Kassambara & Mundt 2020), and “tidyverse” (Wickham et al. 2019). First, we z-scored all …
	Two-cluster solution
		set.seed(123)
		k2 <- kmeans(stimuli_scaled, centers = 2, nstart = 100)
		fviz_cluster(k2, data = stimuli_scaled,
		ellipse.type = "convex",
		geom = "point",
		main = "K-means clustering of stimuli")
		datClasters$cluster2 <- k2$cluster # Adding results into the source table
		table(datClasters$kategorie, datClasters$cluster2)
	The resulting cross-tabulation compares the assigned clusters with the original stimulus categories. Visualisation of the clusters is on the right.
		Cluster cross-tabulation			Cluster 1	Cluster 2
		Control			0	38
		Venomous snakes			10	18
		Heights			22	6
		Air-borne diseases			0	27
		Firearms			4	24
	To test whether there is a significant association between original categories and the newly computed clusters, we used Pearson's Chi-squared test of indepandance.
		tab2 <- table(datClasters$kategorie, datClasters$cluster2)
		chisq.test(tab2)
	The results supported a significant association: χ2=69.48, df=4, p<0.001. Therefore, we computed Cramér’s V to estimate association strength.
		cramerV2 <- sqrt(chi2$statistic / (sum(tab2) * (min(nrow(tab2), ncol(tab2)) - 1)))
		cramerV2
	The estimated Cramér’s V was 0.683, suggesting relatively strong association.
	Next, we computed 3-cluter solution in a similar manner.
	Three-cluster solution
		set.seed(123)
		k3 <- kmeans(stimuli_scaled, centers = 3, nstart = 100)
		fviz_cluster(k3, data = stimuli_scaled,
		ellipse.type = "convex",
		geom = "point",
		main = "K-means clustering of stimuli")
		datClasters$cluster3 <- k3$cluster # Adding results into the source table
		table(datClasters$kategorie, datClasters$cluster3)
	The resulting cross-tabulation compares the assigned clusters with the original stimulus categories. Visualisation of the clusters is on the right.
		Cluster cross-tabulation			Cluster 1	Cluster 2	Cluter 3
		Control			21	0	17
		Venomous snakes			13	9	6
		Heights			4	21	3
		Air-borne diseases			8	0	19
		Firearms			9	4	15
	To test whether there is a significant association between original categories and the newly computed clusters, we used Pearson's Chi-squared test of indepandance.
		tab3 <- table(datClasters$kategorie, datClasters$cluster3)
		chisq.test(tab3)
	The results supported a significant association: χ2=74.84, df=8, p<0.001. Therefore, we computed Cramér’s V to estimate association strength.
		cramerV3 <- sqrt(chi3$statistic / (sum(tab3) * (min(nrow(tab3), ncol(tab3)) - 1)))
		cramerV3
	The estimated Cramér’s V was 0.501, suggesting moderate to strong association.
	To draw conclusions from these results, with the specific aim of deciding whether any cluster structure aligns with the subject of the study (i.e., the comparison of evolutionary versus modern threats), one should focus specifically on the cluster cross-tabulations. In our opinion, the 3-cluster solution does not align with the evolutionary versus modern threat classification of the stimuli. The …
	References
	Kassambara A, Mundt F (2020). _factoextra: Extract and Visualize the Results of Multivariate Data Analyses_. R package version 1.0.7, <https://CRAN.R-project.org/package=factoextra>.
	Maechler, M., Rousseeuw, P., Struyf, A., Hubert, M., Hornik, K.(2022). cluster: Cluster Analysis Basics and Extensions. R package version 2.1.4.
	Wickham H, Averick M, Bryan J, Chang W, McGowan LD, François R, Grolemund G, Hayes A, Henry L, Hester J, Kuhn M, Pedersen TL, Miller E, Bache SM, Müller K, Ooms J, Robinson D, Seidel DP, Spinu V, Takahashi K, Vaughan D, Wilke C, Woo K, Yutani H (2019). “Welcome to the tidyverse.” _Journal of Open Source Software_, *4*(43), 1686. doi:10.21105/joss.01686 <https://doi.org/10.21105/joss.01686>.
