# Supplementary material for: Subjective and psychophysiological response to pictures of ancestral and modern threats: Not all evolutionary threats are alike
Source: PLoS One. 2026 Mar 18;21(3):e0343680. doi: 10.1371/journal.pone.0343680 (PMC12998808; doi:10.1371/journal.pone.0343680)
Supplement: S1 Table — (XLSX) [file pone.0343680.s005.xlsx]

## Sheet: Table S1
	Table S1. Sources of experimental stimuli photos. All control stimuli photos (leaves) were sourced from personal archive of Eva Landová.
	Image_code	Category	Species	Author/code in database	Source
	C01	airborne diseases	-	Tereza Hladíková	own work
	C02	airborne diseases	-	Tereza Hladíková	own work
	C03	airborne diseases	-	Eva Landová	own work
	C04	airborne diseases	-	Eva Landová	own work
	C05	airborne diseases	-	Eva Landová	own work
	C06	airborne diseases	-	Eva Landová	own work
	C07	airborne diseases	-	Tereza Hladíková	own work
	C08	airborne diseases	-	Tereza Hladíková	own work
	C09	airborne diseases	-	Gustavo Basso	https://commons.wikimedia.org/wiki/File:Covid-19_SP_-_Emergency_Services.jpg
	C10	airborne diseases	-	Lukáš Bíba	https://archiv.hn.cz/c1-66891300-z-nemocnic-na-pardubicku-uz-prevazeji-nemocne-s-covidem-hejtman-netolicky-udelal-razantni-krok
	C11	airborne diseases	-	Gabriel Kuchta	https://denikn.cz/487791/na-pristrojich-lezi-v-ceskych-nemocnicich-i-tricatnici-s-covidem-vetsinou-nemaji-jinou-nemoc-jen-nadvahu/
	C12	airborne diseases	-	Jakub Plíhal	https://nazory.aktualne.cz/komentare/koronavirus-zabil-uz-vice-cechu-nez-heydrich/r~1eb962c4258511ebb408ac1f6b220ee8/
	C13	airborne diseases	-	Gabriel Kuchta	https://denikn.cz/minuta/568830/
	C14	airborne diseases	-	Mstyslav Chernov	https://cs.m.wikipedia.org/wiki/Soubor:COVID-19_patient_in_severe_state._Chernivtsi,_Ukraine.jpg
	C15	airborne diseases	-	Gustavo Basso	https://sq.m.wikipedia.org/wiki/Skeda:Covid-19_SP_-_Full_ICU_on_worst_phase_02.jpg
	C16	airborne diseases	-	Gabriel Kuchta	https://denikn.cz/511578/nejhur-je-na-tom-vysocina-hygienik-lide-nechodi-na-testy-maji-strach-ze-prijdou-o-penize-ci-o-praci/
	C17	airborne diseases	-	Jakub Plíhal	https://zpravy.aktualne.cz/domaci/italsky-scenar-uz-tu-mame-jipkovi-pacienti-musi-lezet-na-bez/r~11688c866c7e11ebbdfd0cc47ab5f122/
	C18	airborne diseases	-	Petr Topič	https://cnn.iprima.cz/dalsi-rekord-pokoren-pribylo-temer-15-tisic-nakazenych-nemocnice-se-dal-plni-51679#
	C19	airborne diseases	-	Navy Medicine	https://commons.wikimedia.org/wiki/File:COVID-19_ward.jpg
	C20	airborne diseases	-	Gustavo Basso	https://commons.wikimedia.org/wiki/File:Covid-19_SP_-_Santo_Andre%27s_hospital_at_peak_of_pandemic.jpg
	C21	airborne diseases	-	Tereza Hladíková	own work
	C22	airborne diseases	-	Tereza Hladíková	own work
	C23	airborne diseases	-	Gustavo Basso	https://commons.wikimedia.org/wiki/File:Covid-19_SP_-_Deaths_at_Home.jpg
	C24	airborne diseases	-	Tereza Hladíková	own work
	C25	airborne diseases	-	Petr David Josek	https://rmx.news/czech-republic/czechias-population-is-declining-due-to-covid-19-lack-of-children-and-migration/
	C26	airborne diseases	-	Eva Landová	own work
	C27	airborne diseases	-	Eva Landová	own work
	C28	airborne diseases	-	Eva Landová	own work
	H01	venomous snakes	Azemiops fae	Vasiliy Latyshev	https://www.flickr.com/photos/68490501@N06/9970267845/
	H02	venomous snakes	Bitis arietans	Paul Cools	https://www.flickr.com/photos/paulcools/15255338151/
	H03	venomous snakes	Bitis gabonica	Klaus Rudloff	http://www.biolib.cz/cz/image/id259566/
	H04	venomous snakes	Bitis nasicornis	Fernando Iglesias	https://www.flickr.com/photos/fernando_iglesias/51907044909
	H05	venomous snakes	Cerastes cerastes	Raúl León Vigara	https://www.flickr.com/photos/ofidiofobia_inversa/7991892482/
	H06	venomous snakes	Cerastes vipera	Aviad Bar	https://www.flickr.com/photos/aviadbar/2616592532/
	H07	venomous snakes	Crotalus adamanteus	Pierson Hill	https://www.flickr.com/photos/nclarkii/3115280021/in/album-72157626410260481/
	H08	venomous snakes	Crotalus atrox	Ben	http://www.fieldherpforum.com/forum/viewtopic.php?f=2&t=23029
	H09	venomous snakes	Crotalus cerastes	Alice Abela	https://www.flickr.com/photos/44150996@N06/6107464943/in/album-72157623386551639/
	H10	venomous snakes	Crotalus lepidus	Pierson Hill	https://www.flickr.com/photos/nclarkii/42899098361
	H11	venomous snakes	Crotalus mitchellii	Gary Nafis	https://californiaherps.com/snakes/images/cmpyrrhussdc611.jpg
	H12	venomous snakes	Crotalus molussus	Jake Scott	https://www.flickr.com/photos/tamers1/36664838441
	H13	venomous snakes	Crotalus polystictus	Rich	https://www.flickr.com/photos/8508642@N03/3934660745
	H14	venomous snakes	Crotalus triseriatus	Ricardo Ramírez	https://www.flickr.com/photos/lizard_skin/30746057620
	H15	venomous snakes	Daboia russelli	David Raju	https://commons.wikimedia.org/wiki/File:Russels_Viper.jpg
	H16	venomous snakes	Echis carinatus sochureki	Vijee Venkatraman	https://www.infoserpientes.com/imagenes-vibora-gariba-jpg
	H17	venomous snakes	Echis coloratus	Guy Haimovitch	https://www.flickr.com/photos/divinorum_/4608635131
	H18	venomous snakes	Eristicophis macmahonii	Tim Vickers	https://commons.wikimedia.org/wiki/File:Eristicophis_macmahonii_(5).jpg
	H19	venomous snakes	Mixcoatlus melanurus	Matthieu Berroneau	https://www.flickr.com/photos/mp7/45815371631
	H20	venomous snakes	Montivipera wagneri	Kamil Candan	Kumlutas, Y., Ilgaz, C., & Candan, K. (2015). Westernmost record of Montivipera wagneri (NILSON & ANDREN, 1984). Herpetozoa, 28(1-2), 98-101.
	H21	venomous snakes	Montivipera xanthina	Benny Trapp	https://en.wikipedia.org/wiki/File:Benny_Trapp_Montivipera_xanthina.jpg
	H22	venomous snakes	Proatheris superciliaris	Bart Wursten	https://www.inaturalist.org/photos/81973652
	H23	venomous snakes	Protobothrops jerdonii	x	not availiable online
	H24	venomous snakes	Sistrurus miliarius	x	not availiable online
	H25	venomous snakes	Vipera ammodytes	HGHjim	https://www.flickr.com/photos/hghjim/4389227834/
	H26	venomous snakes	Vipera anatolica	Bayram GÖÇMEN	not availiable online
	H27	venomous snakes	Vipera aspis	Grégoire Meier	https://www.flickr.com/photos/31371458@N06/9448954155/
	H28	venomous snakes	Vipera berus	Thomas Brown	https://commons.wikimedia.org/wiki/File:European_Adder_(Vipera_berus)_(8693211442).jpg
	V01	heights	-	Tereza Hladíková	own work
	V02	heights	-	Tereza Hladíková	own work
	V03	heights	-	Tereza Hladíková	own work
	V04	heights	-	Tereza Hladíková	own work
	V05	heights	-	Tereza Hladíková	own work
	V06	heights	-	Tereza Hladíková	own work
	V07	heights	-	Tereza Hladíková	own work
	V08	heights	-	Tereza Hladíková	own work
	V09	heights	-	Tereza Hladíková	own work
	V10	heights	-	Tereza Hladíková	own work
	V11	heights	-	Simon	https://pixabay.com/photos/climb-alpine-climbing-climber-1669113/
	V12	heights	-	Simon	https://pixabay.com/zh/photos/followed-three-peaks-north-face-56696/
	V13	heights	-	Tereza Hladíková	own work
	V14	heights	-	Tereza Hladíková	own work
	V15	heights	-	Tereza Hladíková	own work
	V16	heights	-	Tereza Hladíková	own work
	V17	heights	-	Tereza Hladíková	own work
	V18	heights	-	Eva Landová	own work
	V19	heights	-	Eva Landová	own work
	V20	heights	-	Eva Landová	own work
	V21	heights	-	Eva Landová	own work
	V22	heights	-	Eva Landová	own work
	V23	heights	-	Eva Landová	own work
	V24	heights	-	Eva Landová	own work
	V25	heights	-	Tereza Hladíková	own work
	V26	heights	-	Tereza Hladíková	own work
	V27	heights	-	Eva Landová	own work
	V28	heights	-	Eva Landová	own work
	Z01	firearms	-	tprzem	https://pixabay.com/photos/soldier-the-war-the-army-conflict-4771917/
	Z02	firearms	-	War1	OASIS
	Z03	firearms	-	6242	IAPS
	Z04	firearms	-	6260	IAPS
	Z05	firearms	-	2811	IAPS
	Z06	firearms	-	Jan-Photo	https://pixabay.com/photos/pistol-fraud-weapon-firearm-3421795/
	Z07	firearms	-	6263	IAPS
	Z08	firearms	-	Gun3	OASIS
	Z09	firearms	-	6241	IAPS
	Z10	firearms	-	6210	IAPS
	Z11	firearms	-	6571	IAPS
	Z12	firearms	-	serprot.pe	EmoMadrid
	Z13	firearms	-	Skitterphoto	https://pixabay.com/photos/gun-hands-black-weapon-man-crime-1678989/
	Z14	firearms	-	6240	IAPS
	Z15	firearms	-	b15_p303_10	SMID
	Z16	firearms	-	b999_p481_4	SMID
	Z17	firearms	-	b15_p326_18	SMID
	Z18	firearms	-	b11_p159_16	SMID
	Z19	firearms	-	b999_p481_3	SMID
	Z20	firearms	-	WikiImages	https://pixabay.com/photos/soldier-submachine-gun-war-fight-62902/
	Z21	firearms	-	MakyFoto	https://pixabay.com/photos/gun-shoot-cassettes-war-guns-449783/
	Z22	firearms	-	Skitterphoto	https://pixabay.com/photos/gun-hands-black-weapon-man-crime-2227646/
	Z23	firearms	-	Dariusz Sankowski	https://pixabay.com/photos/soldier-war-guns-special-forces-1447008/
	Z24	firearms	-	b2_p17_12	SMID
	Z25	firearms	-	b15_p461_4	SMID
	Z26	firearms	-	Defence-Imagery	https://pixabay.com/photos/soldier-military-usa-weapon-war-1014/
	Z27	firearms	-	b11_p168_19	SMID
	Z28	firearms	-	Shoooting1	OASIS
