# Supplementary material for: Subjective and psychophysiological response to pictures of ancestral and modern threats: Not all evolutionary threats are alike
Source: PLoS One. 2026 Mar 18;21(3):e0343680. doi: 10.1371/journal.pone.0343680 (PMC12998808; doi:10.1371/journal.pone.0343680)
Supplement: S2 Table — (XLSX) [file pone.0343680.s006.xlsx]

## Sheet: Table S4
Table S4. Data, part 1. Respondents' ID (column A), basic information (columns B-C), assigned threat category for skin resistance response measurement (column D), average amplitudes as computed from Table S4 (columns E-F), scores of relevant questionnairs (columns G-O).
Respondent_ID	Sex	Age	Threat	Average.amplitude.of.SR.change.for.all.stimuli	Average.amplitude.of.SR.change.for.threat.stimuli.only	STAI-X2_score	CSBS_score	FCV-19S_score	C-19SS_score	SNAQ-12_score	AQ.anxiety_score	AQ.avoidance_score	ATGV-CZ.perceived.danger_score	ATGV-CZ.attitude_score
ID001	woman	48	snakes	12.8749	23.6846	45	-	-	-	5	-	-	-	-
ID002	woman	48	heights	14.6431	26.8497	45	-	-	-	-	34	13	-	-
ID003	woman	32	heights	22.6814	33.6684	56	-	-	-	-	24	4	-	-
ID004	woman	24	snakes	1.35888	1.6195	46	-	-	-	0	-	-	-	-
ID005	woman	24	heights	9.77267	12.3498	46	-	-	-	-	19	3	-	-
ID006	woman	24	firearms	1.39231	1.67104	46	-	-	-	-	-	-	29	35
ID007	woman	23	snakes	0.212339	0.424679	51	-	-	-	0	-	-	-	-
ID008	woman	23	heights	0.879463	1.60196	51	-	-	-	-	18	5	-	-
ID009	woman	22	airborne_diseases	2.22008	1.72386	53	35	9	57	-	-	-	-	-
ID010	woman	22	snakes	0.816786	1.63357	53	-	-	-	0	-	-	-	-
ID011	woman	22	firearms	0.378714	0.446179	53	-	-	-	-	-	-	55	30
ID012	woman	23	airborne_diseases	2.23357	2.9325	40	70	15	73	-	-	-	-	-
ID013	woman	23	snakes	6.77505	4.22086	40	-	-	-	0	-	-	-	-
ID014	woman	23	heights	4.49429	7.49961	40	-	-	-	-	20	6	-	-
ID015	woman	23	firearms	5.05464	9.89748	40	-	-	-	-	-	-	54	35
ID016	woman	22	heights	8.39396	16.099	33	-	-	-	-	9	1	-	-
ID017	woman	22	firearms	3.16296	6.06959	33	-	-	-	-	-	-	56	24
ID018	woman	24	snakes	7.83153	5.01831	37	-	-	-	5	-	-	-	-
ID019	woman	25	heights	1.95165	1.86796	37	-	-	-	-	22	10	-	-
ID020	woman	24	firearms	11.9864	13.5182	37	-	-	-	-	-	-	34	28
ID021	man	25	snakes	0	0	46	-	-	-	0	-	-	-	-
ID022	woman	23	snakes	5.13709	6.39943	44	-	-	-	10	-	-	-	-
ID023	woman	23	heights	6.61604	12.703	44	-	-	-	-	52	9	-	-
ID024	woman	22	heights	7.55978	14.006	51	-	-	-	-	50	9	-	-
ID025	woman	22	firearms	4.75996	3.83946	51	-	-	-	-	-	-	35	18
ID026	man	24	snakes	1.13354	0.952893	41	-	-	-	0	-	-	-	-
ID027	man	24	heights	0	0	41	-	-	-	-	29	10	-	-
ID028	man	24	firearms	0.210321	0.420643	41	-	-	-	-	-	-	32	25
ID029	man	22	snakes	3.95909	4.87204	NA	-	-	-	NA	-	-	-	-
ID030	man	23	firearms	2.09845	3.34304	NA	-	-	-	-	-	-	NA	NA
ID031	woman	22	airborne_diseases	1.92623	0.64675	28	58	14	62	-	-	-	-	-
ID032	woman	22	snakes	9.25316	8.81979	28	-	-	-	0	-	-	-	-
ID033	woman	22	firearms	3.88396	6.32175	28	-	-	-	-	-	-	54	26
ID034	woman	NA	snakes	0.632786	1.26557	NA	-	-	-	NA	-	-	-	-
ID035	woman	19	firearms	3.13693	2.08519	35	-	-	-	-	-	-	NA	NA
ID036	man	23	heights	2.74904	5.35679	55	-	-	-	-	68	14	-	-
ID037	woman	23	heights	5.53944	7.09404	41	-	-	-	-	36	10	-	-
ID038	woman	NA	heights	8.55056	16.0095	NA	-	-	-	-	NA	NA	-	-
ID039	woman	NA	firearms	0.337911	0.383036	NA	-	-	-	-	-	-	NA	NA
ID040	woman	22	firearms	1.68475	2.62025	63	-	-	-	-	-	-	45	26
ID041	woman	NA	firearms	1.60761	2.44011	NA	-	-	-	-	-	-	NA	NA
ID042	woman	NA	firearms	0.403786	0.25875	NA	-	-	-	-	-	-	NA	NA
ID043	woman	55	airborne_diseases	0.8325	0.91925	36	10	7	36	-	-	-	-	-
ID044	woman	19	heights	8.17484	15.537	34	-	-	-	-	72	16	-	-
ID045	woman	21	airborne_diseases	5.80202	9.47325	46	64	19	54	-	-	-	-	-
ID046	woman	20	snakes	5.40835	9.80069	58	-	-	-	9	-	-	-	-
ID047	woman	46	airborne_diseases	6.49437	10.2739	42	32	7	65	-	-	-	-	-
ID048	man	38	airborne_diseases	6.16495	7.51804	46	45	11	90	-	-	-	-	-
ID049	man	25	heights	7.2023	12.1772	37	-	-	-	-	2	0	-	-
ID050	man	25	firearms	2.09567	2.76568	37	-	-	-	-	-	-	15	35
ID051	man	74	airborne_diseases	0.409623	0.7912	45	32	20	67	-	-	-	-	-
ID052	woman	21	heights	0.785345	0.800556	52	-	-	-	-	23	5	-	-
ID053	woman	22	firearms	2.85229	1.52661	45	-	-	-	-	-	-	32	21
ID054	woman	53	airborne_diseases	0.169661	0.339321	44	11	7	55	-	-	-	-	-
ID055	woman	NA	firearms	8.47126	4.80943	NA	-	-	-	-	-	-	30	26
ID056	woman	NA	firearms	0	0	NA	-	-	-	-	-	-	50	28
ID057	woman	23	snakes	12.0591	13.985	NA	-	-	-	NA	-	-	-	-
ID058	woman	22	heights	7.32746	13.2166	54	-	-	-	-	47	8	-	-
ID059	woman	22	firearms	1.18877	0.960519	54	-	-	-	-	-	-	35	23
ID060	man	21	airborne_diseases	4.65302	3.96868	40	54	15	69	-	-	-	-	-
ID061	woman	23	airborne_diseases	0.0305357	0	37	49	11	92	-	-	-	-	-
ID062	woman	24	heights	1.21191	0.362286	35	-	-	-	-	34	7	-	-
ID063	woman	29	airborne_diseases	2.63621	0.351769	46	46	9	69	-	-	-	-	-
ID064	woman	29	snakes	0.836018	0.592821	46	-	-	-	3	-	-	-	-
ID065	woman	24	airborne_diseases	2.71918	2.51604	35	37	12	61	-	-	-	-	-
ID066	woman	22	airborne_diseases	1.58338	1.62326	69	80	26	133	-	-	-	-	-
ID067	woman	25	airborne_diseases	1.1958	1.86696	64	29	8	58	-	-	-	-	-
ID068	woman	23	airborne_diseases	0	0	41	36	7	59	-	-	-	-	-
ID069	woman	20	airborne_diseases	0.733345	1.08846	30	34	10	54	-	-	-	-	-
ID070	man	19	airborne_diseases	0.529944	0.833577	38	33	7	46	-	-	-	-	-
ID071	man	22	airborne_diseases	1.29972	0.79563	54	46	14	63	-	-	-	-	-
ID072	man	28	heights	6.9775	11.1885	36	-	-	-	-	26	3	-	-
ID073	woman	26	heights	3.754	5.76918	46	-	-	-	-	43	7	-	-
ID074	woman	24	heights	0.0528214	0	40	-	-	-	-	62	15	-	-
ID075	woman	24	snakes	0.410727	0.428143	35	-	-	-	0	-	-	-	-
ID076	man	NA	firearms	4.79171	4.79446	NA	-	-	-	-	-	-	NA	NA
ID077	woman	36	firearms	6.44234	12.4665	31	-	-	-	-	-	-	55	35
ID078	woman	37	snakes	7.27936	12.3581	37	-	-	-	2	-	-	-	-
ID079	woman	23	heights	8.67144	16.5018	43	-	-	-	-	15	4	-	-
ID080	woman	21	snakes	3.64406	3.14722	48	-	-	-	6	-	-	-	-
ID081	man	26	heights	7.63289	12.5474	26	-	-	-	-	7	4	-	-
ID082	woman	27	firearms	3.27819	5.64319	54	-	-	-	-	-	-	NA	NA
ID083	woman	20	heights	5.35471	9.1115	41	-	-	-	-	59	10	-	-
ID084	man	24	snakes	3.40032	3.35089	36	-	-	-	0	-	-	-	-
ID085	woman	20	snakes	3.77831	5.27763	43	-	-	-	4	-	-	-	-
ID086	woman	18	firearms	5.58496	8.17818	39	-	-	-	-	-	-	38	23
ID087	woman	33	firearms	0	0	0	-	-	-	-	-	-	35	23
ID088	woman	19	snakes	1.34702	0.565815	54	-	-	-	5	-	-	-	-
ID089	man	26	snakes	5.19206	4.87589	90	-	-	-	1	-	-	-	-
ID090	woman	36	snakes	5.29996	7.59018	44	-	-	-	4	-	-	-	-
ID091	woman	66	airborne_diseases	5.40781	6.21346	59	32	8	53	-	-	-	-	-
ID092	woman	26	airborne_diseases	3.98505	4.88193	57	62	24	129	-	-	-	-	-
ID093	woman	69	snakes	1.89706	2.60185	38	-	-	-	8	-	-	-	-
ID094	woman	21	snakes	5.49767	6.76314	60	-	-	-	8	-	-	-	-
ID095	woman	19	airborne_diseases	0.376722	0.726536	44	18	15	49	-	-	-	-	-
ID096	woman	69	snakes	7.11554	7.79678	33	-	-	-	8	-	-	-	-
ID097	woman	67	heights	6.56529	9.24718	53	-	-	-	-	67	12	-	-
ID098	woman	65	firearms	6.55738	7.41238	28	-	-	-	-	-	-	36	22
ID099	woman	64	airborne_diseases	2.03635	2.58592	36	90	26	137	-	-	-	-	-
ID100	woman	22	airborne_diseases	2.11929	1.92296	55	37	16	51	-	-	-	-	-
ID101	woman	22	firearms	3.68369	2.03104	55	-	-	-	-	-	-	32	19
ID102	woman	23	firearms	4.1728	5.91411	55	-	-	-	-	-	-	36	20
ID103	woman	NA	firearms	2.7986	2.91746	NA	-	-	-	-	-	-	36	13
ID104	woman	65	snakes	10.4529	11.1211	28	-	-	-	4	-	-	-	-
ID105	woman	22	airborne_diseases	0	0	NA	49	NA	61	-	-	-	-	-
ID106	woman	62	heights	5.45705	11.1162	46	-	-	-	-	51	12	-	-
ID107	man	66	snakes	0.397071	0.315536	43	-	-	-	8	-	-	-	-
ID108	woman	23	snakes	3.37139	6.492	37	-	-	-	9	-	-	-	-
ID109	woman	21	airborne_diseases	0	0	48	61	14	117	-	-	-	-	-
ID110	woman	20	airborne_diseases	0.276589	0.553179	46	31	11	43	-	-	-	-	-
ID111	woman	29	heights	13.5168	26.4353	51	-	-	-	-	39	10	-	-
ID112	woman	20	firearms	0.0804107	0	46	-	-	-	-	-	-	38	17
ID113	woman	21	airborne_diseases	1.55736	0.738071	51	19	12	59	-	-	-	-	-
ID114	woman	46	heights	0.293929	0.221179	50	-	-	-	-	21	5	-	-
ID115	man	36	snakes	0	0	47	-	-	-	0	-	-	-	-
ID116	woman	25	airborne_diseases	0	0	42	0	13	0	-	-	-	-	-
ID117	man	21	heights	0.217782	0.380444	61	-	-	-	-	69	12	-	-
ID118	woman	56	heights	11.8146	14.9436	31	-	-	-	-	69	12	-	-
ID119	man	69	heights	13.0584	23.9822	36	-	-	-	-	14	1	-	-
