# Supplementary material for: Subjective and psychophysiological response to pictures of ancestral and modern threats: Not all evolutionary threats are alike
Source: PLoS One. 2026 Mar 18;21(3):e0343680. doi: 10.1371/journal.pone.0343680 (PMC12998808; doi:10.1371/journal.pone.0343680)
Supplement: S3 Table — (XLSX) [file pone.0343680.s007.xlsx]

## Sheet: Table S5
Table S5. Data, part 2. Respondents' ID (column A), assigned threat category for skin resistance response measurement (column B), stimulus number within the testing phase sequence (column D), type of stimulus (column E), parameters of skin resistance response (column E in seconds, column F in kiloohms), relevant electrodermal reaction (column G; 1 if 1<cell Ei<5 and cell Fi>1, otherwise 0; see th…
Respondent_ID	Threat	Stimulus_number	Stimulus_type	Latency.of.the.SR.reaction	Amplitude.of.the.SR.change.curve	Presence.of.a.electrodermal.reaction	Fear_rating
ID001	snakes	1	threat	3.084	18.312	1	6
ID001	snakes	2	control	5.828	13.926	0	-
ID001	snakes	3	threat	3.28	56.982	1	7
ID001	snakes	4	control	0	0	0	-
ID001	snakes	5	threat	7.258	7.676	0	5
ID001	snakes	6	control	2.438	1.294	1	-
ID001	snakes	7	threat	4.344	17.002	1	7
ID001	snakes	8	control	2.952	5.394	1	-
ID001	snakes	9	threat	0.162	12.679	0	7
ID001	snakes	10	control	6.316	12.306	0	-
ID001	snakes	11	threat	0	0	0	5
ID001	snakes	12	control	0	0	0	-
ID001	snakes	13	threat	5.542	18.328	0	6
ID001	snakes	14	control	0	0	0	-
ID001	snakes	15	threat	2.774	61.999	1	7
ID001	snakes	16	control	1.684	1.527	1	-
ID001	snakes	17	threat	0.858	1.065	0	4
ID001	snakes	18	control	3.884	7.729	1	-
ID001	snakes	19	threat	3.356	38.033	1	7
ID001	snakes	20	control	8.42	3.56	0	-
ID001	snakes	21	threat	1.48	6.991	1	6
ID001	snakes	22	control	11.466	1.447	0	-
ID001	snakes	23	threat	3.29	79.041	1	7
ID001	snakes	24	control	2.9	8.133	1	-
ID001	snakes	25	threat	3.144	35.551	1	7
ID001	snakes	26	control	0	0	0	-
ID001	snakes	27	threat	3.16	18.121	1	7
ID001	snakes	28	control	0	0	0	-
ID001	snakes	29	threat	3.002	50.903	1	6
ID001	snakes	30	control	10.106	3.846	0	-
ID001	snakes	31	threat	3.854	11.912	1	6
ID001	snakes	32	control	0	0	0	-
ID001	snakes	33	threat	3.372	40.731	1	6
ID001	snakes	34	control	8.87	5.783	0	-
ID001	snakes	35	threat	6.658	8.363	0	4
ID001	snakes	36	control	0	0	0	-
ID001	snakes	37	threat	2.644	68.836	1	7
ID001	snakes	38	control	0.73	26.06	0	-
ID001	snakes	39	threat	3.504	18.282	1	7
ID001	snakes	40	control	0	0	0	-
ID001	snakes	41	threat	1.982	66.268	1	6
ID001	snakes	42	control	7.782	10.458	0	-
ID001	snakes	43	threat	2.502	2.73	1	6
ID001	snakes	44	control	0	0	0	-
ID001	snakes	45	threat	3.412	55.113	1	7
ID001	snakes	46	control	0	0	0	-
ID001	snakes	47	threat	1.616	5.76	1	5
ID001	snakes	48	control	0	0	0	-
ID001	snakes	49	threat	0	0	0	6
ID001	snakes	50	control	0	0	0	-
ID001	snakes	51	threat	5.226	15.584	0	5
ID001	snakes	52	control	9.286	4.237	0	-
ID001	snakes	53	threat	3.238	3.197	1	7
ID001	snakes	54	control	0	0	0	-
ID001	snakes	55	threat	3.57	6.341	1	5
ID001	snakes	56	control	3.48	7.689	1	-
ID002	heights	1	threat	0.348	27.39	0	3
ID002	heights	2	control	1.246	21.99	1	-
ID002	heights	3	threat	2.494	30.013	1	2
ID002	heights	4	control	0	0	0	-
ID002	heights	5	threat	2.482	55.814	1	5
ID002	heights	6	control	5.434	41.892	0	-
ID002	heights	7	threat	2.672	5.35	1	1
ID002	heights	8	control	5.434	13.333	0	-
ID002	heights	9	threat	2.662	21.178	1	2
ID002	heights	10	control	1.89	5.034	1	-
ID002	heights	11	threat	2.22	39.666	1	4
ID002	heights	12	control	0	0	0	-
ID002	heights	13	threat	0.144	70.04	0	5
ID002	heights	14	control	0	0	0	-
ID002	heights	15	threat	2.022	21.567	1	2
ID002	heights	16	control	0	0	0	-
ID002	heights	17	threat	2.708	5.666	1	2
ID002	heights	18	control	0	0	0	-
ID002	heights	19	threat	2.762	4.227	1	5
ID002	heights	20	control	3.528	2.145	1	-
ID002	heights	21	threat	2.144	128.476	1	6
ID002	heights	22	control	0	0	0	-
ID002	heights	23	threat	4.024	6.362	1	5
ID002	heights	24	control	9.01	1.757	0	-
ID002	heights	25	threat	0	0	0	3
ID002	heights	26	control	0	0	0	-
ID002	heights	27	threat	5.712	21.485	0	1
ID002	heights	28	control	8.462	6.069	0	-
ID002	heights	29	threat	0	0	0	7
ID002	heights	30	control	0	0	0	-
ID002	heights	31	threat	2.142	4.938	1	1
ID002	heights	32	control	9.406	6.432	0	-
ID002	heights	33	threat	3.868	44.34	1	1
ID002	heights	34	control	4.878	14.203	1	-
ID002	heights	35	threat	5.264	4.643	0	2
ID002	heights	36	control	3.418	1.108	1	-
ID002	heights	37	threat	4.412	32.54	1	2
ID002	heights	38	control	0	0	0	-
ID002	heights	39	threat	0.072	6.269	0	5
ID002	heights	40	control	8.852	3.601	0	-
ID002	heights	41	threat	2.21	132.391	1	7
ID002	heights	42	control	0	0	0	-
ID002	heights	43	threat	3.552	25.058	1	6
ID002	heights	44	control	0.001	0	0	-
ID002	heights	45	threat	1.814	3.342	1	4
ID002	heights	46	control	0	0	0	-
ID002	heights	47	threat	0	0	0	2
ID002	heights	48	control	0	0	0	-
ID002	heights	49	threat	2.464	35.428	1	2
ID002	heights	50	control	0.728	9.099	0	-
ID002	heights	51	threat	2.652	49.647	1	5
ID002	heights	52	control	0	0	0	-
ID002	heights	53	threat	0	0	0	2
ID002	heights	54	control	0	0	0	-
ID002	heights	55	threat	3.646	105.789	1	6
ID003	heights	1	threat	1.876	62.749	1	1
ID003	heights	2	control	1.716	34.791	1	-
ID003	heights	3	threat	2.522	42.948	1	3
ID003	heights	4	control	0	0	0	-
ID003	heights	5	threat	0.662	49.266	0	1
ID003	heights	6	control	1.666	36.077	1	-
ID003	heights	7	threat	2.196	4.363	1	2
ID003	heights	8	control	0	0	0	-
ID003	heights	9	threat	2.034	12.664	1	3
ID003	heights	10	control	2.25	7.48	1	-
ID003	heights	11	threat	2.052	62.541	1	1
ID003	heights	12	control	8.23	5.582	0	-
ID003	heights	13	threat	1.83	94.74	1	2
ID003	heights	14	control	0.5	29.365	0	-
ID003	heights	15	threat	1.82	70.426	1	1
ID003	heights	16	control	7.29	11.112	0	-
ID003	heights	17	threat	2.142	62.562	1	1
ID003	heights	18	control	2.34	4.519	1	-
ID003	heights	19	threat	1.86	90.921	1	2
ID003	heights	20	control	0.838	72.654	0	-
ID003	heights	21	threat	1.842	36.386	1	2
ID003	heights	22	control	1.486	28.783	1	-
ID003	heights	23	threat	2.202	37.771	1	1
ID003	heights	24	control	0	0	0	-
ID003	heights	25	threat	1.482	31.566	1	1
ID003	heights	26	control	0.001	16.964	0	-
ID003	heights	27	threat	1.936	33.867	1	1
ID003	heights	28	control	5.18	20.684	0	-
ID003	heights	29	threat	1.898	66.641	1	3
ID003	heights	30	control	0.8	6.591	0	-
ID003	heights	31	threat	2.012	41.96	1	2
ID003	heights	32	control	0.001	32.444	0	-
ID003	heights	33	threat	2.224	3.157	1	1
ID003	heights	34	control	9.94	16.143	0	-
ID003	heights	35	threat	5.324	58.739	0	1
ID003	heights	36	control	0.02	33.36	0	-
ID003	heights	37	threat	7.408	33.699	0	1
ID003	heights	38	control	0.001	22.143	0	-
ID003	heights	39	threat	2.018	19.707	1	1
ID003	heights	40	control	1.124	59.121	1	-
ID003	heights	41	threat	2.19	10.202	1	3
ID003	heights	42	control	2.304	1.091	1	-
ID003	heights	43	threat	1.078	0.976	0	1
ID003	heights	44	control	8.412	7.862	0	-
ID003	heights	45	threat	0.001	28.504	0	1
ID003	heights	46	control	7.754	33.23	0	-
ID003	heights	47	threat	11.62	53.822	0	1
ID003	heights	48	control	1.494	18.748	1	-
ID003	heights	49	threat	2.078	27.42	1	1
ID003	heights	50	control	0	0	0	-
ID003	heights	51	threat	2.024	3.06	1	1
ID003	heights	52	control	0.088	80.335	0	-
ID003	heights	53	threat	3.094	36.908	1	2
ID003	heights	54	control	1.902	5.539	1	-
ID003	heights	55	threat	1.818	40.891	1	1
ID004	snakes	1	threat	2.842	0.621	0	1
ID004	snakes	2	control	0	0	0	-
ID004	snakes	3	threat	6.02	1.792	0	1
ID004	snakes	4	control	0	0	0	-
ID004	snakes	5	threat	0	0	0	1
ID004	snakes	6	control	3.506	1.605	1	-
ID004	snakes	7	threat	0	0	0	2
ID004	snakes	8	control	7.788	2.668	0	-
ID004	snakes	9	threat	7.194	0.958	0	1
ID004	snakes	10	control	0	0	0	-
ID004	snakes	11	threat	7.16	0.861	0	1
ID004	snakes	12	control	10.154	1.06	0	-
ID004	snakes	13	threat	7.954	5.534	0	2
ID004	snakes	14	control	3.968	3.736	1	-
ID004	snakes	15	threat	2.108	1.414	1	2
ID004	snakes	16	control	0	0	0	-
ID004	snakes	17	threat	8.494	0.818	0	1
ID004	snakes	18	control	0.218	6.52	0	-
ID004	snakes	19	threat	2.604	1.38	1	1
ID004	snakes	20	control	0.001	0	0	-
ID004	snakes	21	threat	3.928	3.84	1	2
ID004	snakes	22	control	1.73	1.797	1	-
ID004	snakes	23	threat	1.19	2.072	1	1
ID004	snakes	24	control	5.884	7.017	0	-
ID004	snakes	25	threat	6.978	1.345	0	2
ID004	snakes	26	control	4.034	4.883	1	-
ID004	snakes	27	threat	1.154	6.153	1	1
ID004	snakes	28	control	1.096	3.341	1	-
ID004	snakes	29	threat	1.87	1.731	1	1
ID004	snakes	30	control	0	0	0	-
ID004	snakes	31	threat	1.378	5.784	1	2
ID004	snakes	32	control	1.53	4.574	1	-
ID004	snakes	33	threat	0	0	0	1
ID004	snakes	34	control	5.876	0.802	0	-
ID004	snakes	35	threat	0.97	2.335	0	1
ID004	snakes	36	control	0	0	0	-
ID004	snakes	37	threat	3.496	0.648	0	1
ID004	snakes	38	control	6.468	6.532	0	-
ID004	snakes	39	threat	0.71	9.146	0	1
ID004	snakes	40	control	6.258	0.65	0	-
ID004	snakes	41	threat	2.446	1.081	1	2
ID004	snakes	42	control	5.416	5.645	0	-
ID004	snakes	43	threat	2.548	3.445	1	1
ID004	snakes	44	control	5.52	6.492	0	-
ID004	snakes	45	threat	0	0	0	1
ID004	snakes	46	control	5.242	6.394	0	-
ID004	snakes	47	threat	2.638	0.828	0	1
ID004	snakes	48	control	1.37	0.968	0	-
ID004	snakes	49	threat	0	0	0	1
ID004	snakes	50	control	0.644	1.345	0	-
ID004	snakes	51	threat	6.522	4.453	0	1
ID004	snakes	52	control	3.262	2.909	1	-
ID004	snakes	53	threat	4.702	5.486	1	1
ID004	snakes	54	control	2.274	6.561	1	-
ID004	snakes	55	threat	1.702	1.479	1	1
ID004	snakes	56	control	4.824	0.768	0	-
ID005	heights	1	threat	1.87	24.178	1	4
ID005	heights	2	control	0.186	2.828	0	-
ID005	heights	3	threat	1.784	8.919	1	1
ID005	heights	4	control	3.7	29.822	1	-
ID005	heights	5	threat	0.596	15.012	0	2
ID005	heights	6	control	0.408	12.353	0	-
ID005	heights	7	threat	0.888	13.233	0	3
ID005	heights	8	control	5.79	7.613	0	-
ID005	heights	9	threat	2.194	11.507	1	2
ID005	heights	10	control	0.284	8.277	0	-
ID005	heights	11	threat	1.176	15.29	1	1
ID005	heights	12	control	0.574	13.476	0	-
ID005	heights	13	threat	2.128	15.555	1	3
ID005	heights	14	control	1.602	10.759	1	-
ID005	heights	15	threat	0.604	6.84	0	2
ID005	heights	16	control	0	0	0	-
ID005	heights	17	threat	2.316	5.155	1	4
ID005	heights	18	control	0	0	0	-
ID005	heights	19	threat	2.9	3.659	1	4
ID005	heights	20	control	2.334	15.739	1	-
ID005	heights	21	threat	1.936	10.157	1	1
ID005	heights	22	control	2.222	18.207	1	-
ID005	heights	23	threat	0.836	9.311	0	1
ID005	heights	24	control	7.946	1.661	0	-
ID005	heights	25	threat	0.494	19.305	0	1
ID005	heights	26	control	3.328	22.594	1	-
ID005	heights	27	threat	1.592	32.483	1	2
ID005	heights	28	control	1.038	3.801	1	-
ID005	heights	29	threat	0.808	34.008	0	6
ID005	heights	30	control	0.564	12.319	0	-
ID005	heights	31	threat	4.45	18.833	1	2
ID005	heights	32	control	6.078	4.823	0	-
ID005	heights	33	threat	2.786	8.004	1	3
ID005	heights	34	control	0.186	16.182	0	-
ID005	heights	35	threat	8.14	1.25	0	1
ID005	heights	36	control	1.22	21.81	1	-
ID005	heights	37	threat	6.394	2.431	0	6
ID005	heights	38	control	2.386	35.69	1	-
ID005	heights	39	threat	5.396	5.71	0	1
ID005	heights	40	control	7.49	10.106	0	-
ID005	heights	41	threat	0.822	15.935	0	1
ID005	heights	42	control	3.398	1.719	1	-
ID005	heights	43	threat	1.292	6.563	1	6
ID005	heights	44	control	0.92	5.767	0	-
ID005	heights	45	threat	1.362	43.387	1	3
ID005	heights	46	control	8.796	11.005	0	-
ID005	heights	47	threat	0.356	29.822	0	1
ID005	heights	48	control	0	0	0	-
ID005	heights	49	threat	0	0	0	1
ID005	heights	50	control	0.332	16.864	0	-
ID005	heights	51	threat	1.652	20.408	1	2
ID005	heights	52	control	0.108	6.041	0	-
ID005	heights	53	threat	0.804	27.357	0	1
ID005	heights	54	control	0	0	0	-
ID005	heights	55	threat	7.796	38.605	0	1
ID006	firearms	1	threat	2.532	6.795	1	1
ID006	firearms	2	control	6.028	2.882	0	-
ID006	firearms	3	threat	0	0	0	1
ID006	firearms	4	control	0	0	0	-
ID006	firearms	5	threat	1.988	10.721	1	1
ID006	firearms	6	control	3.402	0.931	0	-
ID006	firearms	7	threat	1.494	8.765	1	3
ID006	firearms	8	control	5.018	7.143	0	-
ID006	firearms	9	threat	2.076	1.61	1	1
ID006	firearms	10	control	4.398	1.222	1	-
ID006	firearms	11	threat	8.538	15.493	0	3
ID006	firearms	12	control	6.516	2.577	0	-
ID006	firearms	13	threat	2.084	5.365	1	1
ID006	firearms	14	control	0	0	0	-
ID006	firearms	15	threat	4.84	5.678	1	1
ID006	firearms	16	control	0	0	0	-
ID006	firearms	17	threat	0	0	0	2
ID006	firearms	18	control	0.642	3.161	0	-
ID006	firearms	19	threat	0.776	1.171	0	3
ID006	firearms	20	control	0	0	0	-
ID006	firearms	21	threat	6.206	0.76	0	1
ID006	firearms	22	control	1.462	3.702	1	-
ID006	firearms	23	threat	9.122	8.685	0	1
ID006	firearms	24	control	1.692	2.491	1	-
ID006	firearms	25	threat	7.754	0.793	0	4
ID006	firearms	26	control	4.144	1.991	1	-
ID006	firearms	27	threat	0	0	0	1
ID006	firearms	28	control	0	0	0	-
ID006	firearms	29	threat	5.746	5.249	0	4
ID006	firearms	30	control	0.736	2.348	0	-
ID006	firearms	31	threat	5.588	1.278	0	1
ID006	firearms	32	control	0	0	0	-
ID006	firearms	33	threat	0	0	0	1
ID006	firearms	34	control	2.644	0.909	0	-
ID006	firearms	35	threat	2.698	0.732	0	3
ID006	firearms	36	control	0	0	0	-
ID006	firearms	37	threat	7.894	0.929	0	1
ID006	firearms	38	control	3.002	5.687	1	-
ID006	firearms	39	threat	0.354	7.267	0	1
ID006	firearms	40	control	4.562	6.124	1	-
ID006	firearms	41	threat	6.86	7.534	0	1
ID006	firearms	42	control	0	0	0	-
ID006	firearms	43	threat	0.548	0.852	0	4
ID006	firearms	44	control	5.004	2.468	0	-
ID006	firearms	45	threat	6.208	3.967	0	1
ID006	firearms	46	control	0	0	0	-
ID006	firearms	47	threat	0	0	0	1
ID006	firearms	48	control	0.04	5.291	0	-
ID007	snakes	1	threat	1.706	10.834	1	1
ID007	snakes	2	control	0	0	0	-
ID007	snakes	3	threat	0	0	0	1
ID007	snakes	4	control	0	0	0	-
ID007	snakes	5	threat	0	0	0	2
ID007	snakes	6	control	0	0	0	-
ID007	snakes	7	threat	0	0	0	2
ID007	snakes	8	control	0	0	0	-
ID007	snakes	9	threat	1.372	1.057	1	1
ID007	snakes	10	control	0	0	0	-
ID007	snakes	11	threat	0	0	0	1
ID007	snakes	12	control	0	0	0	-
ID007	snakes	13	threat	0	0	0	1
ID007	snakes	14	control	0	0	0	-
ID007	snakes	15	threat	8.142	6.18	0	3
ID007	snakes	16	control	0	0	0	-
ID007	snakes	17	threat	0	0	0	1
ID007	snakes	18	control	0	0	0	-
ID007	snakes	19	threat	0	0	0	1
ID007	snakes	20	control	0	0	0	-
ID007	snakes	21	threat	0	0	0	2
ID007	snakes	22	control	0	0	0	-
ID007	snakes	23	threat	0	0	0	1
ID007	snakes	24	control	0	0	0	-
ID007	snakes	25	threat	0	0	0	1
ID007	snakes	26	control	0	0	0	-
ID007	snakes	27	threat	0	0	0	1
ID007	snakes	28	control	0	0	0	-
ID007	snakes	29	threat	0	0	0	1
ID007	snakes	30	control	0	0	0	-
ID007	snakes	31	threat	0	0	0	2
ID007	snakes	32	control	0	0	0	-
ID007	snakes	33	threat	0	0	0	1
ID007	snakes	34	control	0	0	0	-
ID007	snakes	35	threat	0	0	0	2
ID007	snakes	36	control	0	0	0	-
ID007	snakes	37	threat	0	0	0	1
ID007	snakes	38	control	0	0	0	-
ID007	snakes	39	threat	0	0	0	1
ID007	snakes	40	control	0	0	0	-
ID007	snakes	41	threat	0	0	0	2
ID007	snakes	42	control	0	0	0	-
ID007	snakes	43	threat	0	0	0	1
ID007	snakes	44	control	0	0	0	-
ID007	snakes	45	threat	0	0	0	1
ID007	snakes	46	control	0	0	0	-
ID007	snakes	47	threat	0	0	0	1
ID007	snakes	48	control	0	0	0	-
ID007	snakes	49	threat	0	0	0	1
ID007	snakes	50	control	0	0	0	-
ID007	snakes	51	threat	0	0	0	1
ID007	snakes	52	control	0	0	0	-
ID007	snakes	53	threat	0	0	0	1
ID007	snakes	54	control	0	0	0	-
ID007	snakes	55	threat	0	0	0	1
ID007	snakes	56	control	0	0	0	-
ID008	heights	1	threat	1.804	44.855	1	2
ID008	heights	2	control	3.698	2.636	1	-
ID008	heights	3	threat	0	0	0	1
ID008	heights	4	control	0	0	0	-
ID008	heights	5	threat	7.76	1.264	0	3
ID008	heights	6	control	0	0	0	-
ID008	heights	7	threat	7.662	1.416	0	5
ID008	heights	8	control	0	0	0	-
ID008	heights	9	threat	5.17	122.739	0	4
ID008	heights	10	control	0	0	0	-
ID008	heights	11	threat	0	0	0	2
ID008	heights	12	control	0	0	0	-
ID008	heights	13	threat	5.2	100.251	0	5
ID008	heights	14	control	0	0	0	-
ID008	heights	15	threat	0	0	0	3
ID008	heights	16	control	0	0	0	-
ID008	heights	17	threat	0	0	0	1
ID008	heights	18	control	0	0	0	-
ID008	heights	19	threat	0	0	0	6
ID008	heights	20	control	0	0	0	-
ID008	heights	21	threat	0	0	0	1
ID008	heights	22	control	0	0	0	-
ID008	heights	23	threat	0	0	0	1
ID008	heights	24	control	0	0	0	-
ID008	heights	25	threat	0	0	0	1
ID008	heights	26	control	0	0	0	-
ID008	heights	27	threat	0	0	0	1
ID008	heights	28	control	0	0	0	-
ID008	heights	29	threat	0	0	0	4
ID008	heights	31	threat	0	0	0	4
ID008	heights	32	control	0	0	0	-
ID008	heights	33	threat	0	0	0	3
ID008	heights	34	control	0	0	0	-
ID008	heights	35	threat	0	0	0	1
ID008	heights	36	control	0	0	0	-
ID008	heights	37	threat	10.666	5.607	0	6
ID008	heights	38	control	0	0	0	-
ID008	heights	39	threat	0	0	0	3
ID008	heights	40	control	0	0	0	-
ID008	heights	41	threat	0	0	0	1
ID008	heights	42	control	0	0	0	-
ID008	heights	43	threat	0	0	0	4
ID008	heights	44	control	0	0	0	-
ID008	heights	45	threat	0	0	0	5
ID008	heights	46	control	0	0	0	-
ID008	heights	47	threat	0	0	0	4
ID008	heights	48	control	0	0	0	-
ID008	heights	49	threat	0	0	0	2
ID008	heights	50	control	0	0	0	-
ID008	heights	51	threat	0	0	0	5
ID008	heights	52	control	0	0	0	-
ID008	heights	53	threat	0	0	0	2
ID008	heights	54	control	0	0	0	-
ID008	heights	55	threat	0	0	0	3
ID009	airborne_diseases	1	threat	2.416	13.76	1	3
ID009	airborne_diseases	2	control	0	0	0	-
ID009	airborne_diseases	3	threat	0	0	0	6
ID009	airborne_diseases	5	threat	0	0	0	2
ID009	airborne_diseases	6	control	0	0	0	-
ID009	airborne_diseases	7	threat	0	0	0	6
ID009	airborne_diseases	8	control	0	0	0	-
ID009	airborne_diseases	9	threat	0	0	0	3
ID009	airborne_diseases	10	control	4.736	1.651	1	-
ID009	airborne_diseases	11	threat	3.82	13.917	1	7
ID009	airborne_diseases	12	control	0	0	0	-
ID009	airborne_diseases	13	threat	0	0	0	2
ID009	airborne_diseases	14	control	0	0	0	-
ID009	airborne_diseases	15	threat	0	0	0	7
ID009	airborne_diseases	16	control	0	0	0	-
ID009	airborne_diseases	17	threat	0	0	0	1
ID009	airborne_diseases	18	control	0	0	0	-
ID009	airborne_diseases	19	threat	0	0	0	4
ID009	airborne_diseases	20	control	0	0	0	-
ID009	airborne_diseases	21	threat	0	0	0	2
ID009	airborne_diseases	22	control	4.468	1.679	1	-
ID009	airborne_diseases	23	threat	2.13	1.55	1	6
ID009	airborne_diseases	24	control	0	0	0	-
ID009	airborne_diseases	25	threat	5.94	1.398	0	2
ID009	airborne_diseases	26	control	5.618	15.402	0	-
ID009	airborne_diseases	27	threat	5.052	10.087	0	7
ID009	airborne_diseases	28	control	3.688	5.004	1	-
ID009	airborne_diseases	29	threat	0	0	0	4
ID009	airborne_diseases	30	control	8.482	6.697	0	-
ID009	airborne_diseases	31	threat	0	0	0	7
ID009	airborne_diseases	32	control	5.298	5.162	0	-
ID009	airborne_diseases	33	threat	3.708	6.135	1	3
ID009	airborne_diseases	34	control	6.718	2.004	0	-
ID009	airborne_diseases	35	threat	0	0	0	6
ID009	airborne_diseases	36	control	0	0	0	-
ID009	airborne_diseases	37	threat	9.37	4.561	0	2
ID009	airborne_diseases	38	control	0.08	6.632	0	-
ID009	airborne_diseases	39	threat	0.684	5.452	0	7
ID009	airborne_diseases	40	control	3.71	2.66	1	-
ID009	airborne_diseases	41	threat	0	0	0	2
ID009	airborne_diseases	43	threat	0	0	0	6
ID009	airborne_diseases	44	control	6.886	1.892	0	-
ID009	airborne_diseases	45	threat	0	0	0	2
ID009	airborne_diseases	47	threat	2.262	1.903	1	6
ID009	airborne_diseases	48	control	0.188	7.054	0	-
ID009	airborne_diseases	49	threat	0.154	11.753	0	2
ID009	airborne_diseases	50	control	4.574	2.515	1	-
ID009	airborne_diseases	51	threat	1.332	5.551	1	6
ID009	airborne_diseases	52	control	1.846	10.041	1	-
ID009	airborne_diseases	53	threat	0	0	0	3
ID009	airborne_diseases	54	control	3.302	28.776	1	-
ID009	airborne_diseases	55	threat	0	0	0	7
ID009	airborne_diseases	56	control	2.606	17.07	1	-
ID010	snakes	1	threat	2.346	44.381	1	2
ID010	snakes	2	control	8.46	32.413	0	-
ID010	snakes	3	threat	3.574	1.359	1	1
ID010	snakes	4	control	0	0	0	-
ID010	snakes	5	threat	0	0	0	3
ID010	snakes	6	control	0	0	0	-
ID010	snakes	7	threat	0	0	0	1
ID010	snakes	8	control	0	0	0	-
ID010	snakes	9	threat	0	0	0	3
ID010	snakes	10	control	0.19	31.526	0	-
ID010	snakes	11	threat	0	0	0	3
ID010	snakes	12	control	0	0	0	-
ID010	snakes	13	threat	0	0	0	2
ID010	snakes	14	control	0	0	0	-
ID010	snakes	15	threat	0	0	0	4
ID010	snakes	16	control	0	0	0	-
ID010	snakes	17	threat	0	0	0	3
ID010	snakes	18	control	0	0	0	-
ID010	snakes	19	threat	0	0	0	2
ID010	snakes	20	control	0	0	0	-
ID010	snakes	21	threat	0	0	0	4
ID010	snakes	22	control	0	0	0	-
ID010	snakes	23	threat	0	0	0	4
ID010	snakes	24	control	0	0	0	-
ID010	snakes	25	threat	0	0	0	5
ID010	snakes	26	control	0	0	0	-
ID010	snakes	27	threat	0	0	0	1
ID010	snakes	28	control	0	0	0	-
ID010	snakes	29	threat	0	0	0	2
ID010	snakes	30	control	0	0	0	-
ID010	snakes	31	threat	0	0	0	3
ID010	snakes	32	control	0	0	0	-
ID010	snakes	33	threat	0	0	0	2
ID010	snakes	34	control	0	0	0	-
ID010	snakes	35	threat	0	0	0	5
ID010	snakes	36	control	0	0	0	-
ID010	snakes	37	threat	0	0	0	4
ID010	snakes	38	control	0	0	0	-
ID010	snakes	39	threat	0	0	0	1
ID010	snakes	40	control	0	0	0	-
ID010	snakes	41	threat	0	0	0	3
ID010	snakes	42	control	0	0	0	-
ID010	snakes	43	threat	0	0	0	2
ID010	snakes	44	control	0	0	0	-
ID010	snakes	45	threat	0	0	0	2
ID010	snakes	46	control	0	0	0	-
ID010	snakes	47	threat	0	0	0	5
ID010	snakes	48	control	0	0	0	-
ID010	snakes	49	threat	0	0	0	4
ID010	snakes	50	control	0	0	0	-
ID010	snakes	51	threat	5.112	1.9	0	4
ID010	snakes	52	control	0	0	0	-
ID010	snakes	53	threat	0	0	0	3
ID010	snakes	54	control	0	0	0	-
ID010	snakes	55	threat	0	0	0	3
ID010	snakes	56	control	0	0	0	-
ID011	firearms	1	threat	0	0	0	2
ID011	firearms	2	control	0	0	0	-
ID011	firearms	3	threat	0	0	0	3
ID011	firearms	4	control	0	0	0	-
ID011	firearms	5	threat	0	0	0	4
ID011	firearms	6	control	0	0	0	-
ID011	firearms	7	threat	0	0	0	6
ID011	firearms	8	control	0	0	0	-
ID011	firearms	9	threat	0	0	0	3
ID011	firearms	10	control	0	0	0	-
ID011	firearms	11	threat	0	0	0	7
ID011	firearms	12	control	0	0	0	-
ID011	firearms	13	threat	0	0	0	5
ID011	firearms	14	control	0	0	0	-
ID011	firearms	15	threat	0	0	0	5
ID011	firearms	16	control	0	0	0	-
ID011	firearms	17	threat	0	0	0	6
ID011	firearms	18	control	0	0	0	-
ID011	firearms	19	threat	0	0	0	6
ID011	firearms	20	control	0	0	0	-
ID011	firearms	21	threat	0	0	0	6
ID011	firearms	22	control	0	0	0	-
ID011	firearms	23	threat	0	0	0	6
ID011	firearms	24	control	0	0	0	-
ID011	firearms	25	threat	0	0	0	5
ID011	firearms	26	control	0	0	0	-
ID011	firearms	27	threat	0	0	0	5
ID011	firearms	28	control	0	0	0	-
ID011	firearms	29	threat	0	0	0	4
ID011	firearms	30	control	0	0	0	-
ID011	firearms	31	threat	0	0	0	1
ID011	firearms	32	control	0	0	0	-
ID011	firearms	33	threat	0	0	0	6
ID011	firearms	34	control	0	0	0	-
ID011	firearms	35	threat	0	0	0	3
ID011	firearms	36	control	0	0	0	-
ID011	firearms	37	threat	0	0	0	6
ID011	firearms	38	control	0	0	0	-
ID011	firearms	39	threat	0	0	0	3
ID011	firearms	40	control	1.83	8.715	1	-
ID011	firearms	41	threat	0	0	0	1
ID011	firearms	42	control	0	0	0	-
ID011	firearms	43	threat	0	0	0	2
ID011	firearms	44	control	0	0	0	-
ID011	firearms	45	threat	0.696	12.493	0	6
ID011	firearms	46	control	0	0	0	-
ID011	firearms	47	threat	0	0	0	5
ID011	firearms	48	control	0	0	0	-
ID011	firearms	49	threat	0	0	0	1
ID011	firearms	50	control	0	0	0	-
ID011	firearms	51	threat	0	0	0	3
ID011	firearms	52	control	0	0	0	-
ID011	firearms	53	threat	0	0	0	2
ID011	firearms	54	control	0	0	0	-
ID011	firearms	55	threat	0	0	0	2
ID011	firearms	56	control	0	0	0	-
ID012	airborne_diseases	1	threat	2.598	17.759	1	NA
ID012	airborne_diseases	2	control	8.106	1.715	0	-
ID012	airborne_diseases	3	threat	0	0	0	NA
ID012	airborne_diseases	4	control	0	0	0	-
ID012	airborne_diseases	5	threat	0	0	0	NA
ID012	airborne_diseases	6	control	0	0	0	-
ID012	airborne_diseases	7	threat	0	0	0	NA
ID012	airborne_diseases	8	control	0	0	0	-
ID012	airborne_diseases	9	threat	1.624	17.548	1	NA
ID012	airborne_diseases	10	control	4.09	2.296	1	-
ID012	airborne_diseases	11	threat	0	0	0	NA
ID012	airborne_diseases	12	control	0	0	0	-
ID012	airborne_diseases	13	threat	0	0	0	NA
ID012	airborne_diseases	15	threat	3.868	2.457	1	NA
ID012	airborne_diseases	16	control	0.152	2.666	0	-
ID012	airborne_diseases	17	threat	0	0	0	NA
ID012	airborne_diseases	18	control	1.29	3.39	1	-
ID012	airborne_diseases	19	threat	0.068	150.9	0	NA
ID012	airborne_diseases	21	threat	4.26	16.371	1	NA
ID012	airborne_diseases	22	control	0	0	0	-
ID012	airborne_diseases	23	threat	0	0	0	NA
ID012	airborne_diseases	24	control	0	0	0	-
ID012	airborne_diseases	25	threat	0	0	0	NA
ID012	airborne_diseases	26	control	0	0	0	-
ID012	airborne_diseases	27	threat	0	0	0	NA
ID012	airborne_diseases	28	control	5.29	9.201	0	-
ID012	airborne_diseases	29	threat	3.728	5.33	1	NA
ID012	airborne_diseases	30	control	0	0	0	-
ID012	airborne_diseases	31	threat	0	0	0	NA
ID012	airborne_diseases	33	threat	0	0	0	NA
ID012	airborne_diseases	34	control	1.57	26.761	1	-
ID012	airborne_diseases	35	threat	0.812	2.119	0	NA
ID012	airborne_diseases	36	control	0	0	0	-
ID012	airborne_diseases	37	threat	1.976	4.22	1	NA
ID012	airborne_diseases	38	control	0	0	0	-
ID012	airborne_diseases	39	threat	0.122	121.177	0	NA
ID012	airborne_diseases	40	control	0	0	0	-
ID012	airborne_diseases	41	threat	0	0	0	NA
ID012	airborne_diseases	42	control	0	0	0	-
ID012	airborne_diseases	43	threat	0	0	0	NA
ID012	airborne_diseases	44	control	0	0	0	-
ID012	airborne_diseases	45	threat	0	0	0	NA
ID012	airborne_diseases	46	control	0	0	0	-
ID012	airborne_diseases	47	threat	0	0	0	NA
ID012	airborne_diseases	48	control	0	0	0	-
ID012	airborne_diseases	49	threat	0	0	0	NA
ID012	airborne_diseases	50	control	0	0	0	-
ID012	airborne_diseases	51	threat	0	0	0	NA
ID012	airborne_diseases	52	control	0	0	0	-
ID012	airborne_diseases	53	threat	0	0	0	NA
ID012	airborne_diseases	54	control	0	0	0	-
ID012	airborne_diseases	55	threat	1.288	16.306	1	NA
ID012	airborne_diseases	56	control	3.268	3.822	1	-
ID013	snakes	1	threat	2.074	10.716	1	2
ID013	snakes	2	control	0.704	1.547	0	-
ID013	snakes	3	threat	3.016	9.587	1	1
ID013	snakes	4	control	0	0	0	-
ID013	snakes	5	threat	0	0	0	1
ID013	snakes	6	control	1.294	17.917	1	-
ID013	snakes	7	threat	0	0	0	3
ID013	snakes	8	control	0	0	0	-
ID013	snakes	9	threat	0	0	0	1
ID013	snakes	10	control	7.22	10.128	0	-
ID013	snakes	11	threat	4.57	33.649	1	4
ID013	snakes	12	control	0	0	0	-
ID013	snakes	13	threat	6.164	32.506	0	3
ID013	snakes	14	control	0.001	86.599	0	-
ID013	snakes	15	threat	0	0	0	4
ID013	snakes	16	control	0.494	16.683	0	-
ID013	snakes	17	threat	4.092	27.933	1	2
ID013	snakes	18	control	0	0	0	-
ID013	snakes	19	threat	0.154	40.404	0	1
ID013	snakes	20	control	2.82	1.836	1	-
ID013	snakes	21	threat	6.322	2.665	0	2
ID013	snakes	22	control	4.77	1.567	1	-
ID013	snakes	23	threat	1.416	4.42	1	3
ID013	snakes	24	control	0	0	0	-
ID013	snakes	25	threat	7.702	113.187	0	4
ID013	snakes	26	control	0.338	38.717	0	-
ID013	snakes	27	threat	0	0	0	3
ID013	snakes	28	control	3.838	6.909	1	-
ID013	snakes	29	threat	0	0	0	3
ID013	snakes	30	control	0	0	0	-
ID013	snakes	31	threat	0	0	0	1
ID013	snakes	32	control	0	0	0	-
ID013	snakes	33	threat	6.57	24.642	0	2
ID013	snakes	34	control	1.78	68.065	1	-
ID013	snakes	35	threat	6.81	11.982	0	3
ID013	snakes	36	control	2.782	24.264	1	-
ID013	snakes	37	threat	0.004	39.244	0	2
ID013	snakes	38	control	3.112	114.281	1	-
ID013	snakes	39	threat	9.1	25.964	0	3
ID013	snakes	40	control	0	0	0	-
ID013	snakes	41	threat	0	0	0	2
ID013	snakes	42	control	0	0	0	-
ID013	snakes	43	threat	0	0	0	2
ID013	snakes	44	control	0	0	0	-
ID013	snakes	45	threat	9.628	8.338	0	2
ID013	snakes	46	control	8.554	1.404	0	-
ID013	snakes	47	threat	0	0	0	3
ID013	snakes	48	control	0	0	0	-
ID013	snakes	49	threat	5.672	268.177	0	3
ID013	snakes	50	control	4.846	24.833	1	-
ID013	snakes	51	threat	3.1	31.879	1	3
ID013	snakes	52	control	0	0	0	-
ID013	snakes	53	threat	0	0	0	1
ID013	snakes	54	control	0	0	0	-
ID013	snakes	55	threat	0	0	0	2
ID013	snakes	56	control	0	0	0	-
ID014	heights	1	threat	1.874	39.071	1	5
ID014	heights	2	control	0	0	0	-
ID014	heights	3	threat	1.778	15.329	1	4
ID014	heights	4	control	0	0	0	-
ID014	heights	5	threat	0	0	0	3
ID014	heights	6	control	0	0	0	-
ID014	heights	7	threat	0	0	0	4
ID014	heights	8	control	0	0	0	-
ID014	heights	9	threat	1.182	4.459	1	3
ID014	heights	10	control	0	0	0	-
ID014	heights	11	threat	0	0	0	3
ID014	heights	12	control	0	0	0	-
ID014	heights	13	threat	2.428	14.383	1	3
ID014	heights	14	control	1.18	10.401	1	-
ID014	heights	15	threat	2.136	19.017	1	4
ID014	heights	16	control	7.102	5.709	0	-
ID014	heights	17	threat	0	0	0	2
ID014	heights	18	control	0	0	0	-
ID014	heights	19	threat	1.404	22.364	1	3
ID014	heights	20	control	0	0	0	-
ID014	heights	21	threat	0.204	104.642	0	5
ID014	heights	22	control	3.688	17.747	1	-
ID014	heights	23	threat	3.75	40.213	1	1
ID014	heights	24	control	0.001	17.488	0	-
ID014	heights	25	threat	6.064	13.271	0	3
ID014	heights	26	control	0	0	0	-
ID014	heights	27	threat	0	0	0	3
ID014	heights	28	control	0	0	0	-
ID014	heights	29	threat	0	0	0	2
ID014	heights	30	control	0	0	0	-
ID014	heights	31	threat	0	0	0	2
ID014	heights	32	control	0	0	0	-
ID014	heights	33	threat	2.418	7.48	1	3
ID014	heights	34	control	0	0	0	-
ID014	heights	35	threat	0	0	0	3
ID014	heights	36	control	0	0	0	-
ID014	heights	37	threat	0	0	0	6
ID014	heights	38	control	0	0	0	-
ID014	heights	39	threat	0	0	0	2
ID014	heights	40	control	6.394	2.736	0	-
ID014	heights	41	threat	0	0	0	2
ID014	heights	42	control	0	0	0	-
ID014	heights	43	threat	0	0	0	6
ID014	heights	45	threat	2.084	47.673	1	5
ID014	heights	46	control	3.44	9.049	1	-
ID014	heights	47	threat	0	0	0	5
ID014	heights	48	control	0	0	0	-
ID014	heights	49	threat	0	0	0	3
ID014	heights	50	control	0	0	0	-
ID014	heights	51	threat	0	0	0	3
ID014	heights	52	control	0	0	0	-
ID014	heights	53	threat	0	0	0	4
ID014	heights	54	control	0	0	0	-
ID014	heights	55	threat	0	0	0	4
ID014	heights	56	control	0	0	0	-
ID015	firearms	2	control	3.634	2.632	1	-
ID015	firearms	3	threat	2.12	54.442	1	3
ID015	firearms	4	control	6.168	8.064	0	-
ID015	firearms	5	threat	2.48	5.104	1	3
ID015	firearms	6	control	0.186	4.659	0	-
ID015	firearms	7	threat	0	0	0	2
ID015	firearms	8	control	0	0	0	-
ID015	firearms	9	threat	0	0	0	1
ID015	firearms	10	control	0.456	6.722	0	-
ID015	firearms	11	threat	0	0	0	4
ID015	firearms	12	control	8.38	21.539	0	-
ID015	firearms	13	threat	2.536	50.034	1	2
ID015	firearms	14	control	0	0	0	-
ID015	firearms	15	threat	8.404	21.581	0	5
ID015	firearms	16	control	6.958	11.038	0	-
ID015	firearms	17	threat	0	0	0	3
ID015	firearms	18	control	0	0	0	-
ID015	firearms	19	threat	0	0	0	3
ID015	firearms	20	control	4.63	3.558	1	-
ID015	firearms	21	threat	2.326	4.132	1	3
ID015	firearms	22	control	0	0	0	-
ID015	firearms	23	threat	0	0	0	3
ID015	firearms	24	control	0	0	0	-
ID015	firearms	25	threat	2.232	9.627	1	4
ID015	firearms	26	control	0.492	39.35	0	-
ID015	firearms	27	threat	0.77	28.496	0	4
ID015	firearms	28	control	4.528	4.583	1	-
ID015	firearms	29	threat	0.124	185.55	0	3
ID015	firearms	30	control	0.138	12.441	0	-
ID015	firearms	31	threat	0.966	115.397	0	2
ID015	firearms	32	control	0.02	10.717	0	-
ID015	firearms	33	threat	0	0	0	1
ID015	firearms	34	control	0	0	0	-
ID015	firearms	35	threat	0	0	0	2
ID015	firearms	36	control	0	0	0	-
ID015	firearms	37	threat	0	0	0	2
ID015	firearms	38	control	0	0	0	-
ID015	firearms	39	threat	0	0	0	2
ID015	firearms	40	control	0	0	0	-
ID015	firearms	41	threat	0	0	0	1
ID015	firearms	42	control	0	0	0	-
ID015	firearms	43	threat	0	0	0	1
ID015	firearms	44	control	0	0	0	-
ID015	firearms	45	threat	0	0	0	2
ID015	firearms	46	control	0	0	0	-
ID015	firearms	47	threat	0	0	0	3
ID015	firearms	48	control	0	0	0	-
ID015	firearms	49	threat	0	0	0	4
ID015	firearms	50	control	0	0	0	-
ID015	firearms	51	threat	0	0	0	1
ID015	firearms	52	control	0.14	97.608	0	-
ID015	firearms	53	threat	0	0	0	3
ID015	firearms	54	control	0	0	0	-
ID015	firearms	55	threat	0	0	0	5
ID015	firearms	56	control	0	0	0	-
ID016	heights	1	threat	1.996	60.375	1	5
ID016	heights	2	control	0	0	0	-
ID016	heights	3	threat	0	0	0	3
ID016	heights	4	control	1.778	33.323	1	-
ID016	heights	5	threat	3.426	1.379	1	2
ID016	heights	6	control	0	0	0	-
ID016	heights	7	threat	0	0	0	1
ID016	heights	8	control	0	0	0	-
ID016	heights	9	threat	0	0	0	2
ID016	heights	10	control	0	0	0	-
ID016	heights	11	threat	10.848	13.733	0	1
ID016	heights	12	control	0	0	0	-
ID016	heights	13	threat	3.19	54.99	1	5
ID016	heights	14	control	0	0	0	-
ID016	heights	16	control	0	0	0	-
ID016	heights	17	threat	2.278	27.929	1	3
ID016	heights	18	control	0	0	0	-
ID016	heights	19	threat	0	0	0	1
ID016	heights	20	control	0.356	8.562	0	-
ID016	heights	21	threat	0	0	0	4
ID016	heights	22	control	0	0	0	-
ID016	heights	23	threat	6.442	97.243	0	1
ID016	heights	24	control	0	0	0	-
ID016	heights	25	threat	0	0	0	3
ID016	heights	26	control	0	0	0	-
ID016	heights	27	threat	4.174	15.641	1	1
ID016	heights	28	control	0	0	0	-
ID016	heights	29	control	0	0	0	-
ID016	heights	30	threat	3.85	7.468	1	1
ID016	heights	31	control	0	0	0	-
ID016	heights	32	threat	0	0	0	6
ID016	heights	33	control	0	0	0	-
ID016	heights	35	control	0	0	0	-
ID016	heights	36	threat	3.256	19.394	1	3
ID016	heights	37	threat	12.134	10.271	0	2
ID016	heights	38	control	0	0	0	-
ID016	heights	39	threat	0	0	0	2
ID016	heights	40	control	0	0	0	-
ID016	heights	41	threat	0	0	0	5
ID016	heights	42	control	0	0	0	-
ID016	heights	43	threat	3.314	105.997	1	1
ID016	heights	44	control	0	0	0	-
ID016	heights	46	control	0	0	0	-
ID016	heights	47	threat	0	0	0	1
ID016	heights	48	control	0	0	0	-
ID016	heights	49	threat	2.332	5.501	1	6
ID016	heights	50	control	0	0	0	-
ID016	heights	51	threat	2.58	81.695	1	4
ID016	heights	52	control	0.001	39.665	0	-
ID016	heights	53	threat	3.126	6.006	1	3
ID017	firearms	1	threat	3.066	11.43	1	3
ID017	firearms	2	control	0	0	0	-
ID017	firearms	3	threat	2.112	10.496	1	5
ID017	firearms	4	control	0	0	0	-
ID017	firearms	5	threat	6.004	2.173	0	6
ID017	firearms	6	control	0	0	0	-
ID017	firearms	7	threat	5.58	4.814	0	7
ID017	firearms	8	control	0	0	0	-
ID017	firearms	9	threat	0	0	0	4
ID017	firearms	10	control	0	0	0	-
ID017	firearms	11	threat	3.126	17.568	1	7
ID017	firearms	12	control	0	0	0	-
ID017	firearms	13	threat	3.64	37.91	1	3
ID017	firearms	14	control	0	0	0	-
ID017	firearms	15	threat	0	0	0	3
ID017	firearms	16	control	0	0	0	-
ID017	firearms	17	threat	0	0	0	6
ID017	firearms	18	control	0	0	0	-
ID017	firearms	19	threat	3.762	9.348	1	7
ID017	firearms	20	control	0	0	0	-
ID017	firearms	21	threat	4.238	2.997	1	6
ID017	firearms	22	control	0	0	0	-
ID017	firearms	23	threat	5.418	4.87	0	4
ID017	firearms	24	control	0	0	0	-
ID017	firearms	25	threat	5.958	50.795	0	6
ID017	firearms	26	control	0	0	0	-
ID017	firearms	27	threat	0	0	0	5
ID017	firearms	28	control	0	0	0	-
ID017	firearms	29	threat	5.072	8.567	0	7
ID017	firearms	30	control	0	0	0	-
ID017	firearms	31	threat	0	0	0	4
ID017	firearms	32	control	0	0	0	-
ID017	firearms	33	threat	0	0	0	4
ID017	firearms	34	control	0	0	0	-
ID017	firearms	35	threat	0	0	0	7
ID017	firearms	36	control	0	0	0	-
ID017	firearms	37	threat	6.56	38.17	0	6
ID017	firearms	38	control	0	0	0	-
ID017	firearms	39	threat	4.72	21.534	1	3
ID017	firearms	40	control	0	0	0	-
ID017	firearms	41	threat	0	0	0	5
ID017	firearms	42	control	0	0	0	-
ID017	firearms	44	control	0	0	0	-
ID017	firearms	45	threat	6.276	70.2	0	7
ID017	firearms	47	threat	0	0	0	2
ID017	firearms	48	control	2.228	6.921	1	-
ID017	firearms	49	threat	0	0	0	3
ID017	firearms	50	control	0	0	0	-
ID017	firearms	51	threat	0	0	0	3
ID017	firearms	52	control	0	0	0	-
ID017	firearms	53	threat	4.082	52.596	1	3
ID017	firearms	54	control	0	0	0	-
ID017	firearms	55	threat	0	0	0	7
ID017	firearms	56	control	0	0	0	-
ID018	snakes	1	threat	0.218	34.232	0	5
ID018	snakes	2	control	4.234	17.104	1	-
ID018	snakes	3	threat	6.592	6.321	0	4
ID018	snakes	4	control	3.51	19.016	1	-
ID018	snakes	5	threat	0.752	25.768	0	6
ID018	snakes	6	control	5.446	34.817	0	-
ID018	snakes	7	threat	11.176	21.94	0	7
ID018	snakes	8	control	1.588	26.207	1	-
ID018	snakes	10	control	8.892	52.883	0	-
ID018	snakes	11	threat	1.456	12.466	1	3
ID018	snakes	12	control	2.808	49.969	1	-
ID018	snakes	13	threat	0	0	0	5
ID018	snakes	14	control	0	0	0	-
ID018	snakes	15	threat	0	0	0	6
ID018	snakes	17	threat	10.212	51.392	0	7
ID018	snakes	18	control	5.924	81.672	0	-
ID018	snakes	19	threat	5.496	42.013	0	2
ID018	snakes	20	control	8.17	20.324	0	-
ID018	snakes	21	threat	5.496	40.923	0	4
ID018	snakes	22	control	5.116	2.83	0	-
ID018	snakes	23	threat	3.938	21.669	1	4
ID018	snakes	24	control	6.99	8.807	0	-
ID018	snakes	25	threat	0	0	0	3
ID018	snakes	26	control	6.714	116.429	0	-
ID018	snakes	27	threat	0	0	0	6
ID018	snakes	28	control	1.404	38.288	1	-
ID018	snakes	29	threat	0	0	0	6
ID018	snakes	30	control	6.106	18.701	0	-
ID018	snakes	31	threat	0	0	0	2
ID018	snakes	32	control	0.876	68.585	0	-
ID018	snakes	33	threat	1.444	18.322	1	4
ID018	snakes	34	control	0.208	2.853	0	-
ID018	snakes	35	threat	0	0	0	4
ID018	snakes	36	control	0	0	0	-
ID018	snakes	37	threat	2.7	3.35	1	4
ID018	snakes	38	control	0	0	0	-
ID018	snakes	39	threat	0	0	0	2
ID018	snakes	40	control	2.212	16.044	1	-
ID018	snakes	41	threat	0	0	0	6
ID018	snakes	42	control	6.96	3.073	0	-
ID018	snakes	43	threat	0	0	0	3
ID018	snakes	44	control	6.966	2.411	0	-
ID018	snakes	45	threat	2.928	39.417	1	3
ID018	snakes	46	control	0	0	0	-
ID018	snakes	47	threat	1.972	4.742	1	2
ID018	snakes	48	control	1.936	2.259	1	-
ID018	snakes	49	threat	2.08	4.742	1	3
ID018	snakes	50	control	1.23	18.9	1	-
ID018	snakes	51	threat	0	0	0	2
ID018	snakes	52	control	4.928	12.56	1	-
ID018	snakes	53	threat	0	0	0	6
ID019	heights	1	threat	0	0	0	6
ID019	heights	2	control	0.001	24.777	0	-
ID019	heights	3	threat	0	0	0	4
ID019	heights	4	control	5.448	8.511	0	-
ID019	heights	5	threat	3.892	28.621	1	3
ID019	heights	6	control	2.146	5.406	1	-
ID019	heights	7	threat	0.012	20.082	0	2
ID019	heights	8	control	0.001	8.794	0	-
ID019	heights	9	threat	0	0	0	1
ID019	heights	10	control	0	0	0	-
ID019	heights	11	threat	0	0	0	3
ID019	heights	12	control	0	0	0	-
ID019	heights	13	threat	0	0	0	5
ID019	heights	14	control	0.516	41.24	0	-
ID019	heights	15	threat	0	0	0	6
ID019	heights	16	control	3.056	1.359	1	-
ID019	heights	17	threat	8.034	21.882	0	4
ID019	heights	18	control	0	0	0	-
ID019	heights	19	threat	7.044	4.933	0	2
ID019	heights	20	control	0	0	0	-
ID019	heights	21	threat	0	0	0	5
ID019	heights	22	control	0	0	0	-
ID019	heights	23	threat	0	0	0	2
ID019	heights	24	control	0	0	0	-
ID019	heights	25	threat	0.001	8.011	0	7
ID019	heights	26	control	6.164	0.952	0	-
ID019	heights	28	control	0	0	0	-
ID019	heights	29	control	5.646	34.167	0	-
ID019	heights	30	threat	12.17	18.786	0	4
ID019	heights	31	control	0	0	0	-
ID019	heights	32	threat	0	0	0	5
ID019	heights	33	control	0	0	0	-
ID019	heights	34	threat	0	0	0	7
ID019	heights	35	control	0	0	0	-
ID019	heights	36	threat	1.046	7.256	1	6
ID019	heights	37	threat	0.958	3.357	0	2
ID019	heights	38	control	0	0	0	-
ID019	heights	39	threat	0	0	0	3
ID019	heights	40	control	0.966	4.914	0	-
ID019	heights	41	threat	0	0	0	7
ID019	heights	42	control	0	0	0	-
ID019	heights	43	threat	0	0	0	6
ID019	heights	44	control	4.782	0.778	0	-
ID019	heights	45	threat	0	0	0	6
ID019	heights	46	control	0.406	2.825	0	-
ID019	heights	47	threat	0	0	0	2
ID019	heights	48	control	0	0	0	-
ID019	heights	49	threat	3.52	9.333	1	6
ID019	heights	50	control	0	0	0	-
ID019	heights	51	threat	0	0	0	4
ID019	heights	52	control	0	0	0	-
ID019	heights	53	threat	0	0	0	3
ID020	firearms	1	threat	2.112	44.628	1	1
ID020	firearms	2	control	5.676	1.857	0	-
ID020	firearms	3	threat	0	0	0	2
ID020	firearms	4	control	0	0	0	-
ID020	firearms	5	threat	1.574	10.849	1	2
ID020	firearms	6	control	2.33	5.221	1	-
ID020	firearms	7	threat	1.756	41.698	1	1
ID020	firearms	8	control	7.778	16.16	0	-
ID020	firearms	9	threat	2.486	33.958	1	4
ID020	firearms	10	control	6.534	75.978	0	-
ID020	firearms	11	threat	0.024	34.48	0	5
ID020	firearms	12	control	0	0	0	-
ID020	firearms	13	threat	0.076	6.563	0	1
ID020	firearms	14	control	0	0	0	-
ID020	firearms	15	threat	5.358	48.282	0	1
ID020	firearms	16	control	10.326	48.74	0	-
ID020	firearms	17	threat	0.6	88.625	0	1
ID020	firearms	18	control	8.93	17.538	0	-
ID020	firearms	19	threat	1.824	38.813	1	4
ID020	firearms	20	control	5.742	16.519	0	-
ID020	firearms	21	threat	0	0	0	2
ID020	firearms	22	control	1.452	148.036	1	-
ID020	firearms	23	threat	0	0	0	1
ID020	firearms	24	control	0.784	25.591	0	-
ID020	firearms	25	threat	0.082	54.309	0	3
ID020	firearms	26	control	0	0	0	-
ID020	firearms	27	threat	0.798	5.71	0	1
ID020	firearms	28	control	0	0	0	-
ID020	firearms	29	threat	1.954	21.436	1	6
ID020	firearms	31	threat	5.278	3.763	0	1
ID020	firearms	32	control	3.478	62.163	1	-
ID020	firearms	33	threat	0	0	0	1
ID020	firearms	34	control	0.862	17.209	0	-
ID020	firearms	35	threat	1.734	22.26	1	6
ID020	firearms	36	control	0	0	0	-
ID020	firearms	37	threat	8.962	16.562	0	2
ID020	firearms	38	control	0.044	6.028	0	-
ID020	firearms	39	threat	8.678	6.507	0	4
ID020	firearms	40	control	5.392	63.002	0	-
ID020	firearms	41	threat	0	0	0	4
ID020	firearms	42	control	0	0	0	-
ID020	firearms	43	threat	0	0	0	5
ID020	firearms	44	control	6.552	10.672	0	-
ID020	firearms	45	threat	0.042	48.723	0	1
ID020	firearms	46	control	0	0	0	-
ID020	firearms	47	threat	4.376	11.289	1	3
ID020	firearms	48	control	6.24	40.664	0	-
ID020	firearms	49	threat	3.122	34.98	1	2
ID020	firearms	50	control	3.668	12.067	1	-
ID020	firearms	51	threat	0	0	0	1
ID020	firearms	52	control	0	0	0	-
ID020	firearms	53	threat	1.79	10.746	1	1
ID020	firearms	54	control	0	0	0	-
ID021	snakes	1	threat	0	0	0	5
ID021	snakes	2	control	0	0	0	-
ID021	snakes	3	threat	0	0	0	6
ID021	snakes	4	control	0	0	0	-
ID021	snakes	5	threat	0	0	0	7
ID021	snakes	6	control	0	0	0	-
ID021	snakes	7	threat	0	0	0	4
ID021	snakes	8	control	0	0	0	-
ID021	snakes	9	threat	0	0	0	3
ID021	snakes	10	control	0	0	0	-
ID021	snakes	11	threat	0	0	0	5
ID021	snakes	12	control	0	0	0	-
ID021	snakes	13	threat	0	0	0	5
ID021	snakes	14	control	0	0	0	-
ID021	snakes	15	threat	0	0	0	6
ID021	snakes	16	control	0	0	0	-
ID021	snakes	17	threat	0	0	0	6
ID021	snakes	18	control	0	0	0	-
ID021	snakes	19	threat	0	0	0	7
ID021	snakes	20	control	0	0	0	-
ID021	snakes	21	threat	0	0	0	6
ID021	snakes	22	control	0	0	0	-
ID021	snakes	23	threat	0	0	0	4
ID021	snakes	24	control	0	0	0	-
ID021	snakes	25	threat	0	0	0	5
ID021	snakes	26	control	0	0	0	-
ID021	snakes	27	threat	0	0	0	5
ID021	snakes	28	control	0	0	0	-
ID021	snakes	29	threat	0	0	0	4
ID021	snakes	30	control	0	0	0	-
ID021	snakes	31	threat	0	0	0	5
ID021	snakes	32	control	0	0	0	-
ID021	snakes	33	threat	0	0	0	4
ID021	snakes	34	control	0	0	0	-
ID021	snakes	35	threat	0	0	0	4
ID021	snakes	36	control	0	0	0	-
ID021	snakes	37	threat	0	0	0	4
ID021	snakes	38	control	0	0	0	-
ID021	snakes	39	threat	0	0	0	5
ID021	snakes	40	control	0	0	0	-
ID021	snakes	41	threat	0	0	0	3
ID021	snakes	42	control	0	0	0	-
ID021	snakes	43	threat	0	0	0	2
ID021	snakes	45	threat	0	0	0	6
ID021	snakes	46	control	0	0	0	-
ID021	snakes	47	threat	0	0	0	6
ID021	snakes	48	control	0	0	0	-
ID021	snakes	49	threat	0	0	0	4
ID021	snakes	50	control	0	0	0	-
ID021	snakes	51	threat	0.108	6.953	0	5
ID021	snakes	52	control	8.5	3.371	0	-
ID021	snakes	53	threat	0	0	0	3
ID021	snakes	54	control	0	0	0	-
ID021	snakes	55	threat	0	0	0	3
ID021	snakes	56	control	0	0	0	-
ID022	snakes	1	threat	1.776	17.828	1	4
ID022	snakes	2	control	0	0	0	-
ID022	snakes	3	threat	2.308	4.245	1	5
ID022	snakes	4	control	5.436	2.451	0	-
ID022	snakes	5	threat	3.116	1.42	1	7
ID022	snakes	6	control	0	0	0	-
ID022	snakes	7	threat	1.288	1.913	1	5
ID022	snakes	8	control	4.012	1.043	1	-
ID022	snakes	9	threat	6.838	13.783	0	5
ID022	snakes	10	control	3.672	12.042	1	-
ID022	snakes	11	threat	0.846	5.415	0	5
ID022	snakes	12	control	7.806	10.475	0	-
ID022	snakes	13	threat	4.736	33.567	1	5
ID022	snakes	14	control	2.032	3.092	1	-
ID022	snakes	15	threat	3.604	2.621	1	7
ID022	snakes	16	control	0	0	0	-
ID022	snakes	17	threat	7.278	36.706	0	5
ID022	snakes	18	control	6.788	17.027	0	-
ID022	snakes	19	threat	1.016	1.85	1	5
ID022	snakes	20	control	2.32	7.113	1	-
ID022	snakes	21	threat	3.034	53.311	1	7
ID022	snakes	22	control	0.548	22.065	0	-
ID022	snakes	23	threat	4.7	1.669	1	6
ID022	snakes	24	control	4.782	2.7	1	-
ID022	snakes	25	threat	0	0	0	6
ID022	snakes	26	control	0	0	0	-
ID022	snakes	27	threat	2.456	19.905	1	6
ID022	snakes	28	control	2.344	5.672	1	-
ID022	snakes	29	threat	0.202	4.667	0	6
ID022	snakes	30	control	2.934	20.477	1	-
ID022	snakes	31	threat	0	0	0	5
ID022	snakes	32	control	1.684	12.398	1	-
ID022	snakes	33	threat	0	0	0	5
ID022	snakes	34	control	0	0	0	-
ID022	snakes	35	threat	2.592	1.105	1	6
ID022	snakes	36	control	0	0	0	-
ID022	snakes	37	threat	0	0	0	5
ID022	snakes	38	control	7.468	9.889	0	-
ID022	snakes	39	threat	2.614	7.354	1	6
ID022	snakes	40	control	0	0	0	-
ID022	snakes	41	threat	0	0	0	6
ID022	snakes	42	control	0	0	0	-
ID022	snakes	43	threat	0	0	0	7
ID022	snakes	44	control	0	0	0	-
ID022	snakes	45	threat	1.524	18.709	1	7
ID022	snakes	46	control	1.874	4.96	1	-
ID022	snakes	47	threat	1.286	2.663	1	7
ID022	snakes	48	control	0	0	0	-
ID022	snakes	49	threat	7.148	32.508	0	5
ID022	snakes	50	control	0	0	0	-
ID022	snakes	51	threat	0	0	0	7
ID022	snakes	52	control	3.242	11.167	1	-
ID022	snakes	53	threat	0	0	0	4
ID022	snakes	54	control	3.074	5.764	1	-
ID022	snakes	55	threat	2.01	5.609	1	5
ID022	snakes	56	control	0	0	0	-
ID023	heights	1	threat	1.856	0.876	0	2
ID023	heights	2	control	0	0	0	-
ID023	heights	3	threat	2.618	39.872	1	3
ID023	heights	4	control	0	0	0	-
ID023	heights	5	threat	2.392	61.273	1	5
ID023	heights	6	control	5.696	1.048	0	-
ID023	heights	7	threat	1.918	13.347	1	1
ID023	heights	8	control	3.114	6.045	1	-
ID023	heights	9	threat	2.648	32.22	1	2
ID023	heights	10	control	0	0	0	-
ID023	heights	11	threat	3.026	26.178	1	3
ID023	heights	12	control	0	0	0	-
ID023	heights	13	threat	2.712	25.405	1	5
ID023	heights	14	control	0.001	0	0	-
ID023	heights	15	threat	2.536	3.45	1	3
ID023	heights	16	control	0	0	0	-
ID023	heights	17	threat	8.01	0.893	0	1
ID023	heights	18	control	0.772	8.241	0	-
ID023	heights	19	threat	3.262	8.263	1	6
ID023	heights	20	control	0.001	0	0	-
ID023	heights	21	threat	1.768	64.458	1	7
ID023	heights	22	control	0	0	0	-
ID023	heights	23	threat	0	0	0	5
ID023	heights	24	control	0	0	0	-
ID023	heights	25	threat	0	0	0	3
ID023	heights	26	control	0	0	0	-
ID023	heights	27	threat	0	0	0	2
ID023	heights	28	control	0	0	0	-
ID023	heights	29	threat	0	0	0	7
ID023	heights	30	control	0	0	0	-
ID023	heights	31	threat	0	0	0	2
ID023	heights	32	control	0	0	0	-
ID023	heights	33	threat	0	0	0	3
ID023	heights	34	control	0	0	0	-
ID023	heights	35	threat	0	0	0	1
ID023	heights	36	control	0	0	0	-
ID023	heights	37	threat	0	0	0	3
ID023	heights	38	control	0	0	0	-
ID023	heights	39	threat	2.992	15.862	1	2
ID023	heights	40	control	0	0	0	-
ID023	heights	41	threat	2.65	52.652	1	6
ID023	heights	42	control	0	0	0	-
ID023	heights	43	threat	0	0	0	6
ID023	heights	44	control	7.94	2.372	0	-
ID023	heights	45	threat	0	0	0	3
ID023	heights	46	control	0	0	0	-
ID023	heights	47	threat	0	0	0	1
ID023	heights	48	control	0	0	0	-
ID023	heights	49	threat	0	0	0	2
ID023	heights	50	control	0	0	0	-
ID023	heights	51	threat	0	0	0	2
ID023	heights	52	control	0	0	0	-
ID023	heights	54	control	0	0	0	-
ID023	heights	55	threat	0	0	0	4
ID024	heights	11	threat	0	0	0	3
ID024	heights	12	control	16.704	8.185	0	-
ID024	heights	13	threat	3.99	68.367	1	4
ID024	heights	14	control	0.001	0	0	-
ID024	heights	15	threat	10.544	1.147	0	6
ID024	heights	16	control	4.258	21.167	1	-
ID024	heights	17	threat	0.001	0	0	6
ID024	heights	18	control	0.001	0	0	-
ID024	heights	19	threat	0.001	0	0	2
ID024	heights	20	control	1.522	4.444	1	-
ID024	heights	21	threat	4.278	150.036	1	3
ID024	heights	22	control	5.75	57.392	0	-
ID024	heights	23	threat	4.634	21.713	1	3
ID024	heights	24	control	0	0	0	-
ID024	heights	25	threat	0	0	0	2
ID024	heights	26	control	0	0	0	-
ID024	heights	27	threat	0	0	0	2
ID024	heights	28	control	0	0	0	-
ID024	heights	29	threat	0	0	0	2
ID024	heights	30	control	0	0	0	-
ID024	heights	31	threat	4.876	1.642	1	3
ID024	heights	32	control	0	0	0	-
ID024	heights	33	threat	0	0	0	5
ID024	heights	34	control	0	0	0	-
ID024	heights	35	threat	3.272	10.081	1	3
ID024	heights	36	control	7.844	15.087	0	-
ID024	heights	37	threat	1.016	52.012	1	1
ID024	heights	38	control	0	0	0	-
ID024	heights	39	threat	0.858	15.713	0	4
ID024	heights	40	control	0	0	0	-
ID024	heights	41	threat	0	0	0	4
ID024	heights	42	control	5.868	62.012	0	-
ID024	heights	43	threat	5.53	7.428	0	3
ID024	heights	44	control	0	0	0	-
ID024	heights	45	threat	0	0	0	3
ID024	heights	46	control	9.78	1.693	0	-
ID024	heights	47	threat	2.204	2.575	1	5
ID024	heights	48	control	0	0	0	-
ID024	heights	49	threat	0	0	0	4
ID024	heights	50	control	0	0	0	-
ID024	heights	51	threat	0	0	0	2
ID024	heights	52	control	0	0	0	-
ID024	heights	53	threat	0	0	0	3
ID024	heights	54	control	0	0	0	-
ID024	heights	55	threat	0	0	0	3
ID024	heights	56	control	0	0	0	-
ID025	firearms	1	threat	0.564	53.017	0	3
ID025	firearms	2	control	1.762	87.027	1	-
ID025	firearms	3	threat	0	0	0	1
ID025	firearms	4	control	0.182	2.612	0	-
ID025	firearms	5	threat	7.586	11.117	0	1
ID025	firearms	6	control	0.001	48.415	0	-
ID025	firearms	7	threat	0	0	0	7
ID025	firearms	8	control	0	0	0	-
ID025	firearms	9	threat	0	0	0	3
ID025	firearms	10	control	2.33	5.027	1	-
ID025	firearms	11	threat	2.944	19.993	1	7
ID025	firearms	12	control	8.422	26.297	0	-
ID025	firearms	13	threat	2.388	9.289	1	5
ID025	firearms	14	control	6.678	14.879	0	-
ID025	firearms	15	threat	5.264	26.686	0	1
ID025	firearms	16	control	0	0	0	-
ID025	firearms	17	threat	0	0	0	4
ID025	firearms	18	control	6.172	17.011	0	-
ID025	firearms	19	threat	0.001	28.646	0	4
ID025	firearms	20	control	0	0	0	-
ID025	firearms	21	threat	0	0	0	3
ID025	firearms	22	control	0	0	0	-
ID025	firearms	23	threat	1.43	5.255	1	1
ID025	firearms	24	control	1.308	22.208	1	-
ID025	firearms	25	threat	0	0	0	6
ID025	firearms	26	control	4.392	2.426	1	-
ID025	firearms	27	threat	0.63	4.593	0	2
ID025	firearms	28	control	2.69	15.521	1	-
ID025	firearms	29	threat	0	0	0	3
ID025	firearms	30	control	0	0	0	-
ID025	firearms	31	threat	0	0	0	2
ID025	firearms	32	control	0	0	0	-
ID025	firearms	33	threat	0	0	0	1
ID025	firearms	34	control	0	0	0	-
ID025	firearms	35	threat	0	0	0	1
ID025	firearms	36	control	0	0	0	-
ID025	firearms	37	threat	0	0	0	1
ID025	firearms	38	control	0	0	0	-
ID025	firearms	39	threat	0	0	0	1
ID025	firearms	40	control	0	0	0	-
ID025	firearms	41	threat	0	0	0	5
ID025	firearms	42	control	0	0	0	-
ID025	firearms	43	threat	0.001	24.987	0	6
ID025	firearms	44	control	0	0	0	-
ID025	firearms	45	threat	0	0	0	2
ID025	firearms	46	control	0	0	0	-
ID025	firearms	47	threat	10.478	3.896	0	1
ID025	firearms	48	control	4.362	4.122	1	-
ID026	snakes	1	threat	2.364	26.681	1	2
ID026	snakes	2	control	0	0	0	-
ID026	snakes	3	threat	0	0	0	5
ID026	snakes	4	control	0	0	0	-
ID026	snakes	5	threat	0	0	0	6
ID026	snakes	6	control	0	0	0	-
ID026	snakes	7	threat	0	0	0	5
ID026	snakes	8	control	0	0	0	-
ID026	snakes	9	threat	0.001	18.149	0	3
ID026	snakes	10	control	0	0	0	-
ID026	snakes	11	threat	0	0	0	2
ID026	snakes	12	control	0	0	0	-
ID026	snakes	13	threat	0	0	0	3
ID026	snakes	14	control	0	0	0	-
ID026	snakes	15	threat	0	0	0	4
ID026	snakes	16	control	0	0	0	-
ID026	snakes	17	threat	0	0	0	2
ID026	snakes	18	control	0	0	0	-
ID026	snakes	19	threat	0	0	0	4
ID026	snakes	20	control	0	0	0	-
ID026	snakes	21	threat	0	0	0	2
ID026	snakes	22	control	0	0	0	-
ID026	snakes	23	threat	0	0	0	2
ID026	snakes	24	control	0	0	0	-
ID026	snakes	25	threat	0	0	0	3
ID026	snakes	26	control	0	0	0	-
ID026	snakes	27	threat	7.33	1.381	0	2
ID026	snakes	28	control	0	0	0	-
ID026	snakes	29	threat	0	0	0	2
ID026	snakes	30	control	5.942	17.992	0	-
ID026	snakes	31	threat	0	0	0	4
ID026	snakes	32	control	0	0	0	-
ID026	snakes	33	threat	0	0	0	2
ID026	snakes	34	control	1.786	11.115	1	-
ID026	snakes	35	threat	6.754	8.544	0	3
ID026	snakes	36	control	0	0	0	-
ID026	snakes	37	threat	0	0	0	1
ID026	snakes	38	control	0.188	15.073	0	-
ID026	snakes	39	threat	0	0	0	2
ID026	snakes	40	control	0	0	0	-
ID026	snakes	41	threat	0	0	0	2
ID026	snakes	42	control	0	0	0	-
ID026	snakes	43	threat	9.254	1.287	0	1
ID026	snakes	44	control	0	0	0	-
ID026	snakes	45	threat	0	0	0	2
ID026	snakes	46	control	1.1	25.682	1	-
ID026	snakes	47	threat	0	0	0	3
ID026	snakes	48	control	0	0	0	-
ID026	snakes	49	threat	0	0	0	1
ID026	snakes	50	control	0	0	0	-
ID026	snakes	51	threat	0	0	0	3
ID026	snakes	52	control	0	0	0	-
ID026	snakes	53	threat	0	0	0	3
ID026	snakes	54	control	0	0	0	-
ID026	snakes	55	threat	0	0	0	3
ID026	snakes	56	control	0	0	0	-
ID027	heights	1	threat	0	0	0	1
ID027	heights	2	control	0	0	0	-
ID027	heights	3	threat	0	0	0	1
ID027	heights	4	control	0	0	0	-
ID027	heights	5	threat	0	0	0	1
ID027	heights	6	control	0	0	0	-
ID027	heights	7	threat	0	0	0	1
ID027	heights	8	control	0	0	0	-
ID027	heights	9	threat	0	0	0	1
ID027	heights	10	control	0	0	0	-
ID027	heights	11	threat	0	0	0	1
ID027	heights	12	control	0	0	0	-
ID027	heights	13	threat	0	0	0	3
ID027	heights	14	control	0	0	0	-
ID027	heights	15	threat	0	0	0	4
ID027	heights	16	control	0	0	0	-
ID027	heights	17	threat	0	0	0	1
ID027	heights	18	control	0	0	0	-
ID027	heights	19	threat	0	0	0	1
ID027	heights	20	control	0	0	0	-
ID027	heights	21	threat	0	0	0	2
ID027	heights	22	control	0	0	0	-
ID027	heights	23	threat	0	0	0	1
ID027	heights	24	control	0	0	0	-
ID027	heights	25	threat	0	0	0	1
ID027	heights	27	threat	0	0	0	4
ID027	heights	28	control	0	0	0	-
ID027	heights	29	threat	0	0	0	1
ID027	heights	30	control	0	0	0	-
ID027	heights	31	threat	0	0	0	1
ID027	heights	32	control	0	0	0	-
ID027	heights	33	threat	0	0	0	3
ID027	heights	34	control	0	0	0	-
ID027	heights	35	threat	0	0	0	4
ID027	heights	36	control	0	0	0	-
ID027	heights	37	threat	0	0	0	4
ID027	heights	38	control	0	0	0	-
ID027	heights	39	threat	0	0	0	1
ID027	heights	40	control	0	0	0	-
ID027	heights	41	threat	0	0	0	2
ID027	heights	42	control	0	0	0	-
ID027	heights	43	threat	0	0	0	4
ID027	heights	44	control	0	0	0	-
ID027	heights	45	threat	0	0	0	3
ID027	heights	46	control	0	0	0	-
ID027	heights	47	threat	0	0	0	1
ID027	heights	48	control	0	0	0	-
ID027	heights	49	threat	0	0	0	1
ID027	heights	50	control	0	0	0	-
ID027	heights	51	threat	0	0	0	3
ID027	heights	52	control	0	0	0	-
ID027	heights	53	threat	0	0	0	1
ID027	heights	54	control	0	0	0	-
ID027	heights	55	threat	0	0	0	2
ID027	heights	56	control	0	0	0	-
ID028	firearms	1	threat	0.26	1.311	0	2
ID028	firearms	2	control	0	0	0	-
ID028	firearms	3	threat	0	0	0	2
ID028	firearms	4	control	0	0	0	-
ID028	firearms	5	threat	0	0	0	1
ID028	firearms	6	control	0	0	0	-
ID028	firearms	7	threat	0	0	0	1
ID028	firearms	8	control	0	0	0	-
ID028	firearms	9	threat	0	0	0	1
ID028	firearms	10	control	0	0	0	-
ID028	firearms	11	threat	0	0	0	2
ID028	firearms	12	control	0	0	0	-
ID028	firearms	13	threat	0	0	0	2
ID028	firearms	14	control	0	0	0	-
ID028	firearms	15	threat	0	0	0	4
ID028	firearms	16	control	0	0	0	-
ID028	firearms	17	threat	0	0	0	1
ID028	firearms	18	control	0	0	0	-
ID028	firearms	19	threat	0	0	0	1
ID028	firearms	20	control	0	0	0	-
ID028	firearms	21	threat	0	0	0	2
ID028	firearms	22	control	0	0	0	-
ID028	firearms	23	threat	0	0	0	1
ID028	firearms	24	control	0	0	0	-
ID028	firearms	25	threat	0	0	0	3
ID028	firearms	26	control	0	0	0	-
ID028	firearms	27	threat	0	0	0	2
ID028	firearms	28	control	0	0	0	-
ID028	firearms	29	threat	0	0	0	3
ID028	firearms	30	control	0	0	0	-
ID028	firearms	31	threat	0	0	0	3
ID028	firearms	32	control	0	0	0	-
ID028	firearms	33	threat	8.956	4.061	0	1
ID028	firearms	34	control	5.776	4.137	0	-
ID028	firearms	35	threat	2.086	11.778	1	2
ID028	firearms	36	control	5.704	0.526	0	-
ID028	firearms	37	threat	0	0	0	3
ID028	firearms	38	control	7.528	1.405	0	-
ID028	firearms	39	threat	0	0	0	2
ID028	firearms	40	control	0	0	0	-
ID028	firearms	41	threat	0	0	0	1
ID028	firearms	42	control	0	0	0	-
ID028	firearms	43	threat	0	0	0	1
ID028	firearms	44	control	0	0	0	-
ID028	firearms	45	threat	0	0	0	3
ID028	firearms	46	control	0	0	0	-
ID028	firearms	47	threat	0	0	0	1
ID028	firearms	48	control	2.606	0.055	0	-
ID028	firearms	49	threat	0.152	12.745	0	3
ID028	firearms	50	control	0	0	0	-
ID028	firearms	51	threat	0	0	0	1
ID028	firearms	52	control	0	0	0	-
ID028	firearms	53	threat	0	0	0	2
ID028	firearms	54	control	0	0	0	-
ID028	firearms	55	threat	0	0	0	3
ID028	firearms	56	control	0	0	0	-
ID029	snakes	1	threat	1.574	10.886	1	2
ID029	snakes	2	control	0.01	6.612	0	-
ID029	snakes	3	threat	0.652	5.495	0	1
ID029	snakes	4	control	4.704	4.322	1	-
ID029	snakes	5	threat	6.974	16.815	0	2
ID029	snakes	6	control	5.694	3.464	0	-
ID029	snakes	7	threat	0.714	2.372	0	2
ID029	snakes	8	control	0.39	1.235	0	-
ID029	snakes	9	threat	3.578	10.807	1	1
ID029	snakes	10	control	0.562	0.844	0	-
ID029	snakes	11	threat	2.864	3.537	1	2
ID029	snakes	12	control	0.926	18.235	0	-
ID029	snakes	13	threat	2.09	1.694	1	2
ID029	snakes	14	control	2.726	17.725	1	-
ID029	snakes	15	threat	0.898	6.843	0	2
ID029	snakes	16	control	0.26	8.63	0	-
ID029	snakes	17	threat	7.584	20.618	0	3
ID029	snakes	18	control	1.748	3.338	1	-
ID029	snakes	19	threat	0.142	6.214	0	1
ID029	snakes	20	control	0.426	1.346	0	-
ID029	snakes	21	threat	4.594	4.648	1	2
ID029	snakes	22	control	4.518	6.693	1	-
ID029	snakes	23	threat	1.83	3.357	1	1
ID029	snakes	24	control	4.694	0.723	0	-
ID029	snakes	25	threat	1.742	2.12	1	1
ID029	snakes	26	control	5.708	4.185	0	-
ID029	snakes	27	threat	8.09	6.071	0	1
ID029	snakes	28	control	4.894	14.887	1	-
ID029	snakes	29	threat	0.686	4.463	0	2
ID029	snakes	30	control	0.63	0.809	0	-
ID029	snakes	31	threat	0.308	7.577	0	2
ID029	snakes	32	control	1.798	1.634	1	-
ID029	snakes	33	threat	2.93	17.237	1	1
ID029	snakes	34	control	0	0	0	-
ID029	snakes	35	threat	1.246	11.018	1	2
ID029	snakes	36	control	0.156	1.949	0	-
ID029	snakes	37	threat	0	0	0	1
ID029	snakes	38	control	0	0	0	-
ID029	snakes	39	threat	1.356	1.551	1	3
ID029	snakes	40	control	0	0	0	-
ID029	snakes	41	threat	1.352	13.073	1	1
ID029	snakes	42	control	0.764	2.879	0	-
ID029	snakes	43	threat	0.918	3.072	0	3
ID029	snakes	44	control	0.62	5.151	0	-
ID029	snakes	45	threat	1.022	2.934	1	3
ID029	snakes	46	control	0	0	0	-
ID029	snakes	47	threat	5.42	3.728	0	3
ID029	snakes	48	control	0	0	0	-
ID029	snakes	49	threat	4.892	4.919	1	2
ID029	snakes	50	control	0	0	0	-
ID029	snakes	51	threat	0	0	0	2
ID029	snakes	52	control	6.086	1.85	0	-
ID029	snakes	53	threat	1.67	19.954	1	3
ID029	snakes	54	control	0	0	0	-
ID029	snakes	55	threat	0.588	6.437	0	1
ID029	snakes	56	control	4.26	10.428	1	-
ID030	firearms	1	threat	1.982	8.163	1	1
ID030	firearms	2	control	6.534	5.588	0	-
ID030	firearms	3	threat	0.624	1.159	0	1
ID030	firearms	4	control	1.728	0.874	0	-
ID030	firearms	5	threat	2.33	4.865	1	1
ID030	firearms	6	control	0	0	0	-
ID030	firearms	7	threat	1.72	5.365	1	4
ID030	firearms	8	control	0.001	5.776	0	-
ID030	firearms	9	threat	0.001	7.279	0	1
ID030	firearms	10	control	2.778	2.099	1	-
ID030	firearms	11	threat	0	0	0	3
ID030	firearms	12	control	0	0	0	-
ID030	firearms	13	threat	2.628	2.11	1	2
ID030	firearms	14	control	5.328	3.608	0	-
ID030	firearms	15	threat	2.19	6.207	1	1
ID030	firearms	16	control	5.468	3.031	0	-
ID030	firearms	17	threat	2.4	4.615	1	2
ID030	firearms	18	control	0	0	0	-
ID030	firearms	19	threat	3.31	1.948	1	3
ID030	firearms	20	control	0	0	0	-
ID030	firearms	21	threat	0	0	0	1
ID030	firearms	22	control	0.656	6.652	0	-
ID030	firearms	23	threat	2.26	9.036	1	1
ID030	firearms	24	control	0.55	4.807	0	-
ID030	firearms	25	threat	1.804	12.567	1	1
ID030	firearms	26	control	8.678	8.169	0	-
ID030	firearms	27	threat	0.001	8.695	0	1
ID030	firearms	28	control	0.542	1.156	0	-
ID030	firearms	29	threat	0.3	5.855	0	2
ID030	firearms	30	control	0	0	0	-
ID030	firearms	31	threat	2.238	2.706	1	1
ID030	firearms	32	control	4.432	1.914	1	-
ID030	firearms	33	threat	1.682	3.57	1	2
ID030	firearms	34	control	8.234	1.889	0	-
ID030	firearms	35	threat	0	0	0	1
ID030	firearms	36	control	2.724	5.168	1	-
ID030	firearms	37	threat	0	0	0	2
ID030	firearms	38	control	7.428	5.582	0	-
ID030	firearms	39	threat	0	0	0	1
ID030	firearms	40	control	8.896	3.56	0	-
ID030	firearms	41	threat	1.404	6.905	1	1
ID030	firearms	42	control	8.692	0.831	0	-
ID030	firearms	43	threat	1.094	0.918	0	1
ID030	firearms	44	control	0.216	1.034	0	-
ID030	firearms	45	threat	1.476	11.748	1	3
ID030	firearms	46	control	4.786	0.968	0	-
ID030	firearms	47	threat	5.45	24.317	0	1
ID030	firearms	48	control	0.74	1.101	0	-
ID030	firearms	49	threat	1.41	2.458	1	1
ID030	firearms	50	control	4.37	0.787	0	-
ID030	firearms	51	threat	3.02	1.203	1	1
ID030	firearms	52	control	4.666	1.011	1	-
ID030	firearms	53	threat	6.71	9.943	0	1
ID030	firearms	54	control	5.784	2.495	0	-
ID030	firearms	55	threat	4.918	8.98	1	1
ID030	firearms	56	control	7.368	1.739	0	-
ID031	airborne_diseases	1	threat	1.558	12.657	1	7
ID031	airborne_diseases	2	control	0	0	0	-
ID031	airborne_diseases	3	threat	0	0	0	1
ID031	airborne_diseases	4	control	0	0	0	-
ID031	airborne_diseases	5	threat	0	0	0	7
ID031	airborne_diseases	6	control	0	0	0	-
ID031	airborne_diseases	7	threat	0	0	0	1
ID031	airborne_diseases	8	control	0	0	0	-
ID031	airborne_diseases	9	threat	0	0	0	7
ID031	airborne_diseases	10	control	4.072	4.169	1	-
ID031	airborne_diseases	11	threat	2.11	5.452	1	1
ID031	airborne_diseases	12	control	0	0	0	-
ID031	airborne_diseases	13	threat	0	0	0	6
ID031	airborne_diseases	14	control	0	0	0	-
ID031	airborne_diseases	15	threat	0	0	0	1
ID031	airborne_diseases	16	control	0	0	0	-
ID031	airborne_diseases	17	threat	0	0	0	4
ID031	airborne_diseases	18	control	0	0	0	-
ID031	airborne_diseases	19	threat	0	0	0	1
ID031	airborne_diseases	20	control	0	0	0	-
ID031	airborne_diseases	21	threat	5.796	17.358	0	7
ID031	airborne_diseases	22	control	0	0	0	-
ID031	airborne_diseases	23	threat	0	0	0	1
ID031	airborne_diseases	24	control	6.15	5.233	0	-
ID031	airborne_diseases	25	threat	0	0	0	7
ID031	airborne_diseases	26	control	0	0	0	-
ID031	airborne_diseases	27	threat	0.001	15.641	0	2
ID031	airborne_diseases	28	control	0	0	0	-
ID031	airborne_diseases	29	threat	0	0	0	5
ID031	airborne_diseases	30	control	0	0	0	-
ID031	airborne_diseases	31	threat	0	0	0	1
ID031	airborne_diseases	32	control	0	0	0	-
ID031	airborne_diseases	33	threat	0	0	0	6
ID031	airborne_diseases	34	control	0	0	0	-
ID031	airborne_diseases	35	threat	0	0	0	1
ID031	airborne_diseases	36	control	2.73	4.801	1	-
ID031	airborne_diseases	37	threat	0	0	0	7
ID031	airborne_diseases	38	control	2.922	4.913	1	-
ID031	airborne_diseases	39	threat	0	0	0	1
ID031	airborne_diseases	40	control	0	0	0	-
ID031	airborne_diseases	41	threat	0	0	0	4
ID031	airborne_diseases	42	control	3.716	33.511	1	-
ID031	airborne_diseases	43	threat	0	0	0	1
ID031	airborne_diseases	44	control	0.001	8.738	0	-
ID031	airborne_diseases	45	threat	0	0	0	4
ID031	airborne_diseases	46	control	0.002	3.463	0	-
ID031	airborne_diseases	47	threat	9.316	2.199	0	1
ID031	airborne_diseases	48	control	0	0	0	-
ID031	airborne_diseases	49	threat	0	0	0	5
ID031	airborne_diseases	50	control	1.988	10.573	1	-
ID031	airborne_diseases	51	threat	0	0	0	1
ID031	airborne_diseases	52	control	3.65	31.793	1	-
ID031	airborne_diseases	53	threat	8.27	13.361	0	4
ID031	airborne_diseases	54	control	0	0	0	-
ID031	airborne_diseases	55	threat	0	0	0	2
ID031	airborne_diseases	56	control	0	0	0	-
ID032	snakes	1	threat	2.238	30.32	1	1
ID032	snakes	2	control	1.944	7.317	1	-
ID032	snakes	3	threat	0.438	35.16	0	3
ID032	snakes	4	control	1.802	10.425	1	-
ID032	snakes	5	threat	0.754	5.631	0	3
ID032	snakes	6	control	1.766	25.888	1	-
ID032	snakes	7	threat	2.262	2.043	1	4
ID032	snakes	8	control	1.788	8.413	1	-
ID032	snakes	9	threat	0.388	3.6	0	3
ID032	snakes	10	control	1.524	4.357	1	-
ID032	snakes	11	threat	2.048	5.477	1	3
ID032	snakes	12	control	6.402	3.035	0	-
ID032	snakes	13	threat	0.906	28.255	0	4
ID032	snakes	14	control	0.001	38.146	0	-
ID032	snakes	15	threat	0.706	30.213	0	5
ID032	snakes	16	control	0	0	0	-
ID032	snakes	17	threat	3.882	9.266	1	2
ID032	snakes	18	control	9.124	1.77	0	-
ID032	snakes	19	threat	5.912	11.423	0	3
ID032	snakes	20	control	0	0	0	-
ID032	snakes	21	threat	0.446	8.538	0	1
ID032	snakes	22	control	7.336	12.28	0	-
ID032	snakes	23	threat	0	0	0	3
ID032	snakes	24	control	0.546	1.057	0	-
ID032	snakes	25	threat	2.214	1.961	1	5
ID032	snakes	26	control	8.292	2.228	0	-
ID032	snakes	27	threat	1.606	93.875	1	3
ID032	snakes	28	control	4.78	4.822	1	-
ID032	snakes	29	threat	0.462	5.372	0	3
ID032	snakes	30	control	5.318	1.411	0	-
ID032	snakes	31	threat	0	0	0	1
ID032	snakes	32	control	1.622	7.617	1	-
ID032	snakes	33	threat	0	0	0	1
ID032	snakes	34	control	8.014	15.166	0	-
ID032	snakes	35	threat	9.094	2.571	0	2
ID032	snakes	36	control	4.836	79.411	1	-
ID032	snakes	37	threat	0.166	19.84	0	3
ID032	snakes	38	control	0.026	2.409	0	-
ID032	snakes	39	threat	0	0	0	6
ID032	snakes	40	control	0	0	0	-
ID032	snakes	41	threat	0	0	0	2
ID032	snakes	42	control	4.066	18.225	1	-
ID032	snakes	43	threat	3.392	8.544	1	5
ID032	snakes	44	control	5.508	7.194	0	-
ID032	snakes	45	threat	2.494	5.821	1	4
ID032	snakes	46	control	5.512	21.918	0	-
ID032	snakes	47	threat	0	0	0	5
ID032	snakes	48	control	1.602	22.963	1	-
ID032	snakes	49	threat	7.968	29.577	0	2
ID032	snakes	50	control	3.396	2.332	1	-
ID032	snakes	51	threat	0	0	0	4
ID032	snakes	52	control	1.134	78.396	1	-
ID032	snakes	53	threat	0.52	7.126	0	2
ID032	snakes	54	control	0	0	0	-
ID032	snakes	55	threat	2.816	18.422	1	2
ID032	snakes	56	control	0	0	0	-
ID033	firearms	1	threat	1.508	28.853	1	3
ID033	firearms	2	control	0	0	0	-
ID033	firearms	3	threat	1.666	22.395	1	1
ID033	firearms	4	control	1.288	9.323	1	-
ID033	firearms	5	threat	1.586	24.513	1	4
ID033	firearms	6	control	0	0	0	-
ID033	firearms	7	threat	1.968	47.966	1	4
ID033	firearms	8	control	0	0	0	-
ID033	firearms	9	threat	0	0	0	1
ID033	firearms	10	control	0	0	0	-
ID033	firearms	11	threat	1.894	31.416	1	7
ID033	firearms	12	control	5.882	0.9	0	-
ID033	firearms	13	threat	2.546	7.956	1	7
ID033	firearms	14	control	9.124	5.46	0	-
ID033	firearms	15	threat	0	0	0	1
ID033	firearms	16	control	8.366	2.671	0	-
ID033	firearms	17	threat	1.648	12.118	1	4
ID033	firearms	18	control	3.546	24.167	1	-
ID033	firearms	19	threat	0	0	0	7
ID033	firearms	21	threat	0	0	0	3
ID033	firearms	22	control	1.3	1.741	1	-
ID033	firearms	23	threat	1.31	1.792	1	1
ID033	firearms	24	control	7.87	4.067	0	-
ID033	firearms	25	threat	0	0	0	2
ID033	firearms	26	control	0	0	0	-
ID033	firearms	27	threat	0	0	0	3
ID033	firearms	28	control	0	0	0	-
ID033	firearms	29	threat	10.134	1.349	0	2
ID033	firearms	30	control	0	0	0	-
ID033	firearms	31	threat	0	0	0	1
ID033	firearms	32	control	0	0	0	-
ID033	firearms	33	threat	0.001	1.512	0	2
ID033	firearms	34	control	0	0	0	-
ID033	firearms	35	threat	0	0	0	1
ID033	firearms	36	control	0	0	0	-
ID033	firearms	37	threat	0	0	0	3
ID033	firearms	38	control	0	0	0	-
ID033	firearms	39	threat	0	0	0	1
ID033	firearms	40	control	0	0	0	-
ID033	firearms	41	threat	0	0	0	1
ID033	firearms	42	control	5.046	1.099	0	-
ID033	firearms	43	threat	0	0	0	2
ID033	firearms	44	control	0	0	0	-
ID033	firearms	45	threat	0	0	0	7
ID033	firearms	46	control	0	0	0	-
ID033	firearms	47	threat	0	0	0	2
ID033	firearms	48	control	0	0	0	-
ID033	firearms	49	threat	0	0	0	1
ID033	firearms	50	control	0.656	1.378	0	-
ID033	firearms	51	threat	0	0	0	1
ID033	firearms	52	control	0	0	0	-
ID033	firearms	53	threat	0	0	0	1
ID033	firearms	54	control	0	0	0	-
ID033	firearms	55	threat	0	0	0	1
ID033	firearms	56	control	0	0	0	-
ID034	snakes	1	threat	2.604	20.194	1	2
ID034	snakes	2	control	0	0	0	-
ID034	snakes	3	threat	3.192	5.028	1	3
ID034	snakes	4	control	0	0	0	-
ID034	snakes	5	threat	0	0	0	3
ID034	snakes	6	control	0	0	0	-
ID034	snakes	7	threat	0	0	0	2
ID034	snakes	8	control	0	0	0	-
ID034	snakes	9	threat	0	0	0	3
ID034	snakes	10	control	0	0	0	-
ID034	snakes	11	threat	0	0	0	3
ID034	snakes	12	control	0	0	0	-
ID034	snakes	13	threat	0	0	0	2
ID034	snakes	14	control	0	0	0	-
ID034	snakes	15	threat	0	0	0	3
ID034	snakes	16	control	0	0	0	-
ID034	snakes	17	threat	0	0	0	2
ID034	snakes	18	control	0	0	0	-
ID034	snakes	19	threat	0	0	0	2
ID034	snakes	20	control	0	0	0	-
ID034	snakes	21	threat	0	0	0	5
ID034	snakes	22	control	0	0	0	-
ID034	snakes	23	threat	0	0	0	3
ID034	snakes	24	control	0	0	0	-
ID034	snakes	25	threat	0	0	0	3
ID034	snakes	26	control	0	0	0	-
ID034	snakes	27	threat	0	0	0	2
ID034	snakes	28	control	0	0	0	-
ID034	snakes	29	threat	0	0	0	2
ID034	snakes	30	control	0	0	0	-
ID034	snakes	31	threat	0	0	0	2
ID034	snakes	32	control	0	0	0	-
ID034	snakes	33	threat	0	0	0	1
ID034	snakes	34	control	0	0	0	-
ID034	snakes	35	threat	0	0	0	2
ID034	snakes	36	control	0	0	0	-
ID034	snakes	37	threat	4.82	10.214	1	2
ID034	snakes	38	control	0	0	0	-
ID034	snakes	39	threat	0	0	0	4
ID034	snakes	40	control	0	0	0	-
ID034	snakes	41	threat	0	0	0	2
ID034	snakes	42	control	0	0	0	-
ID034	snakes	43	threat	0	0	0	2
ID034	snakes	44	control	0	0	0	-
ID034	snakes	45	threat	0	0	0	4
ID034	snakes	46	control	0	0	0	-
ID034	snakes	47	threat	0	0	0	2
ID034	snakes	48	control	0	0	0	-
ID034	snakes	49	threat	0	0	0	3
ID034	snakes	50	control	0	0	0	-
ID034	snakes	51	threat	0	0	0	1
ID034	snakes	52	control	0	0	0	-
ID034	snakes	53	threat	0	0	0	2
ID034	snakes	54	control	0	0	0	-
ID034	snakes	55	threat	0	0	0	2
ID034	snakes	56	control	0	0	0	-
ID035	firearms	1	threat	5.714	68.755	0	1
ID035	firearms	2	control	0	0	0	-
ID035	firearms	3	threat	0	0	0	1
ID035	firearms	4	control	0	0	0	-
ID035	firearms	5	threat	0	0	0	1
ID035	firearms	6	control	0	0	0	-
ID035	firearms	7	threat	4.678	3.192	1	3
ID035	firearms	8	control	9.884	1.584	0	-
ID035	firearms	9	threat	0	0	0	6
ID035	firearms	10	control	4.332	2.714	1	-
ID035	firearms	11	threat	3.504	36.591	1	6
ID035	firearms	12	control	4.996	28.369	1	-
ID035	firearms	13	threat	7.164	2.062	0	3
ID035	firearms	14	control	0	0	0	-
ID035	firearms	15	threat	0	0	0	1
ID035	firearms	16	control	0	0	0	-
ID035	firearms	17	threat	9	2.637	0	5
ID035	firearms	18	control	0	0	0	-
ID035	firearms	19	threat	1.412	5.087	1	6
ID035	firearms	20	control	4.412	9.66	1	-
ID035	firearms	21	threat	0	0	0	4
ID035	firearms	22	control	1.134	1.689	1	-
ID035	firearms	23	threat	4.934	8.232	1	3
ID035	firearms	24	control	6.622	4.933	0	-
ID035	firearms	25	threat	0	0	0	6
ID035	firearms	26	control	3.682	4.065	1	-
ID035	firearms	27	threat	5.054	1.505	0	2
ID035	firearms	28	control	4.92	12.512	1	-
ID035	firearms	29	threat	10.186	0.151	0	5
ID035	firearms	30	control	3.07	10.083	1	-
ID035	firearms	31	threat	2.04	1.559	1	2
ID035	firearms	32	control	1.934	8.562	1	-
ID035	firearms	33	threat	0.001	9.437	0	2
ID035	firearms	34	control	7.53	14.839	0	-
ID035	firearms	35	threat	0	0	0	6
ID035	firearms	36	control	11.892	17.986	0	-
ID035	firearms	37	threat	5.662	14.148	0	2
ID035	firearms	38	control	4.444	8.754	1	-
ID035	firearms	39	threat	0	0	0	1
ID035	firearms	40	control	8.324	0.993	0	-
ID035	firearms	41	threat	0	0	0	1
ID035	firearms	42	control	6.082	3.391	0	-
ID035	firearms	43	threat	0.826	1.639	0	6
ID035	firearms	44	control	1.3	11.68	1	-
ID035	firearms	45	threat	0	0	0	4
ID035	firearms	46	control	6	14.791	0	-
ID035	firearms	47	threat	6.578	2.246	0	1
ID035	firearms	48	control	0	0	0	-
ID035	firearms	49	threat	0.154	1.383	0	5
ID035	firearms	50	control	9.322	8.912	0	-
ID035	firearms	51	threat	8.312	10.212	0	2
ID035	firearms	52	control	3.616	12.505	1	-
ID035	firearms	53	threat	7.922	31.211	0	1
ID035	firearms	54	control	1.236	2.501	1	-
ID036	heights	1	threat	0.001	20.551	0	6
ID036	heights	2	control	0.97	3.956	0	-
ID036	heights	3	threat	2.21	3.737	1	3
ID036	heights	4	control	0	0	0	-
ID036	heights	5	threat	0.718	18.125	0	6
ID036	heights	6	control	0	0	0	-
ID036	heights	7	threat	2.372	6.308	1	3
ID036	heights	8	control	0	0	0	-
ID036	heights	9	threat	3.488	3.351	1	4
ID036	heights	10	control	0	0	0	-
ID036	heights	11	threat	3.084	10.406	1	6
ID036	heights	12	control	8.962	1.911	0	-
ID036	heights	13	threat	1.54	36.443	1	7
ID036	heights	14	control	0	0	0	-
ID036	heights	15	threat	2.54	5.451	1	5
ID036	heights	16	control	8.924	4.241	0	-
ID036	heights	17	threat	0	0	0	2
ID036	heights	18	control	0	0	0	-
ID036	heights	19	threat	4.92	2.033	1	7
ID036	heights	20	control	6.114	2.229	0	-
ID036	heights	21	threat	4.112	6.516	1	3
ID036	heights	22	control	0.001	0	0	-
ID036	heights	23	threat	4.316	6.678	1	6
ID036	heights	24	control	0	0	0	-
ID036	heights	25	threat	5.056	0.804	0	2
ID036	heights	26	control	0	0	0	-
ID036	heights	27	threat	0	0	0	1
ID036	heights	28	control	0	0	0	-
ID036	heights	29	threat	1.314	19.211	1	7
ID036	heights	30	control	0	0	0	-
ID036	heights	31	threat	0	0	0	1
ID036	heights	32	control	0	0	0	-
ID036	heights	33	threat	0	0	0	3
ID036	heights	34	control	2.252	0.624	0	-
ID036	heights	35	threat	0	0	0	1
ID036	heights	36	control	0	0	0	-
ID036	heights	37	threat	0	0	0	3
ID036	heights	38	control	0	0	0	-
ID036	heights	39	threat	0	0	0	5
ID036	heights	40	control	0	0	0	-
ID036	heights	41	threat	4.982	13.54	1	7
ID036	heights	42	control	0	0	0	-
ID036	heights	43	threat	4.404	8.742	1	5
ID036	heights	44	control	0	0	0	-
ID036	heights	45	threat	0	0	0	1
ID036	heights	46	control	0	0	0	-
ID036	heights	47	threat	4.288	5.241	1	1
ID036	heights	48	control	0.001	7.044	0	-
ID036	heights	49	threat	0	0	0	2
ID036	heights	50	control	0	0	0	-
ID036	heights	51	threat	4.97	4.208	1	4
ID036	heights	52	control	0	0	0	-
ID036	heights	53	threat	0	0	0	6
ID036	heights	54	control	0	0	0	-
ID036	heights	55	threat	0	0	0	4
ID036	heights	56	control	0	0	0	-
ID037	heights	1	threat	2.232	13.213	1	5
ID037	heights	2	control	0	0	0	-
ID037	heights	3	threat	0	0	0	1
ID037	heights	4	control	0	0	0	-
ID037	heights	5	threat	0	0	0	1
ID037	heights	6	control	0	0	0	-
ID037	heights	7	threat	0	0	0	2
ID037	heights	8	control	6.026	4.971	0	-
ID037	heights	9	threat	2.866	19.651	1	4
ID037	heights	10	control	2.05	6.47	1	-
ID037	heights	11	threat	0	0	0	1
ID037	heights	12	control	0	0	0	-
ID037	heights	13	threat	0	0	0	4
ID037	heights	14	control	0	0	0	-
ID037	heights	15	threat	0	0	0	6
ID037	heights	16	control	0	0	0	-
ID037	heights	17	threat	0	0	0	1
ID037	heights	18	control	1.626	13.072	1	-
ID037	heights	19	threat	0	0	0	3
ID037	heights	20	control	0	0	0	-
ID037	heights	21	threat	0	0	0	1
ID037	heights	22	control	0	0	0	-
ID037	heights	23	threat	0	0	0	1
ID037	heights	24	control	0	0	0	-
ID037	heights	25	threat	0	0	0	1
ID037	heights	26	control	0	0	0	-
ID037	heights	27	threat	1.448	4.626	1	1
ID037	heights	28	control	0.001	0	0	-
ID037	heights	29	threat	4.712	5.425	1	2
ID037	heights	30	control	1.152	0.437	0	-
ID037	heights	31	threat	0.132	4.875	0	2
ID037	heights	32	control	9.746	1.053	0	-
ID037	heights	33	threat	2.096	114.377	1	5
ID037	heights	34	control	0	0	0	-
ID037	heights	35	threat	0.048	9.748	0	1
ID037	heights	36	control	1.358	12.316	1	-
ID037	heights	37	threat	3.99	31.045	1	2
ID037	heights	38	control	1.81	3.7	1	-
ID037	heights	39	threat	0	0	0	1
ID037	heights	41	threat	0	0	0	1
ID037	heights	42	control	0	0	0	-
ID037	heights	43	threat	0.384	178.589	0	2
ID037	heights	44	control	0.896	53.86	0	-
ID037	heights	45	threat	0.39	39.984	0	1
ID037	heights	47	threat	0.76	6.239	0	1
ID037	heights	48	control	0	0	0	-
ID037	heights	49	threat	0	0	0	1
ID037	heights	50	control	0	0	0	-
[truncated: 4,499 more rows]
