# Supplementary material for: Subjective and psychophysiological response to pictures of ancestral and modern threats: Not all evolutionary threats are alike
Source: PLoS One. 2026 Mar 18;21(3):e0343680. doi: 10.1371/journal.pone.0343680 (PMC12998808; doi:10.1371/journal.pone.0343680)
Supplement: S4 Table — (XLSX) [file pone.0343680.s008.xlsx]

## Sheet: Table S7
	Table S7. Effect of stimulus category on skin resistance response. White cells - esimates for each stimulus category; light grey cells - estimates of contrasts based on within-subject comparisions. Please note that estimates (column C) are on link scale (logit function for Table S5A, natural logarithm for Table S5B). 95% CI - 95% confidence interval. Contrasts with p-value < 0.05 are in bold.
	A) Probability of skin resistance response
	Category / contrast between categories	Estimate (95% CI)	Probability (95% CI)	z-value	p-value
	Leaves	-1.976 (-2.214, -1.737)	0.122 (0.099, 0.150)	-	-
	Venomous snakes	-1.368 (-1.676, -1.060)	0.203 (0.158, 0.257)	-	-
	Heights	-0.321 (-0.624, -0.019)	0.420 (0.349, 0.495)	-	-
	Air-borne diseases	-1.687 (-2.014, -1.361)	0.156 (0.118, 0.204)	-	-
	Firearms	-1.464 (-1.783, -1.145)	0.188 (0.144, 0.241)	-	-
	Leaves - Venomous snakes	0.608 (0.374, 0.842)	-	5.10	<0.001
	Leaves - Heights	1.655 (1.413, 1.896)	-	13.43	<0.001
	Leaves - Air-borne diseases	0.289 (0.025, 0.552)	-	2.14	0.032
	Leaves - Firearms	0.512 (0.257, 0.767)	-	3.94	<0.001
	B) Amplitude of the SR change curve
	Category / contrast between categories	Estimate (95% CI)	Amplitude (95% CI) kΩ	t-value	p-value
	Leaves	2.280 (2.151, 2.408)	9.78 (8.60, 11.11)	-	-
	Venomous snakes	2.463 (2.281, 2.644)	11.74 (9.79, 14.08)	-	-
	Heights	2.991 (2.815, 3.166)	19.9 (16.70, 23.72)	-	-
	Air-borne diseases	2.283 (2.079, 2.487)	9.80 (7.99, 12.02)	-	-
	Firearms	2.501 (2.302, 2.700)	12.2 (10.00, 14.88)	-	-
	Leaves - Venomous snakes	0.223 (0.054, 0.393)	-	2.59	0.010
	Leaves - Heights	0.751 (0.582, 0.920)	-	8.72	<0.001
	Leaves - Air-borne diseases	0.002 (-0.208, 0.211)	-	0.01	0.989
	Leaves - Firearms	0.137 (-0.063, 0.337)	-	1.35	0.178
