# Supplementary material for: Subjective and psychophysiological response to pictures of ancestral and modern threats: Not all evolutionary threats are alike
Source: PLoS One. 2026 Mar 18;21(3):e0343680. doi: 10.1371/journal.pone.0343680 (PMC12998808; doi:10.1371/journal.pone.0343680)
Supplement: S5 Table — (XLSX) [file pone.0343680.s009.xlsx]

## Sheet: Table S8
	Table S8. Effect of stimulus category, elicited fear, and their interaction on probability of skin resistance response. Z-values and p-values indicate whether the effect of elicited fear was significant separately for each threat category. Please note that estimates (columns C-D) are on link scale (logit function). 95% CI - 95% confidence interval. Coefficients/contrasts with p-value < 0.05 are i…
	Category / contrast between categories	Estimate of intercept (95% CI)	Coefficient of fear (95% CI)	z-value for fear	p-value for fear
	Venomous snakes	-1.343 (-2.028, -0.657)	0.065 (-0.075, 0.206)	0.91	0.363
	Heights	-1.267 (-1.819, -0.716)	0.283 (0.182, 0.383)	5.53	<0.001
	Air-borne diseases	-2.154 (-2.749, -1.560)	0.111 (0.008, 0.215)	2.12	0.034
	Firearms	-1.899 (-2.504, -1.295)	0.112 (0.009, 0.215)	2.14	0.033
