# Supplementary material for: Subjective and psychophysiological response to pictures of ancestral and modern threats: Not all evolutionary threats are alike
Source: PLoS One. 2026 Mar 18;21(3):e0343680. doi: 10.1371/journal.pone.0343680 (PMC12998808; doi:10.1371/journal.pone.0343680)
Supplement: S6 Table — (XLSX) [file pone.0343680.s010.xlsx]

## Sheet: Table S9
	Table S9. Effect of stimulus category, presence of skin resistance (SR) response, and their interaction on fear rating. A) Estimates, z-values, and p-values above the double line indicate whether the effect of SR response was significant separately for each threat category. Estimates, z-values, and p-values under the double line indicate whether the effect of SR response (i.e., when SR response w…
	A) Effect of SR response presence/absence - coefficients					B) Treshold coefficients
	Category / contrast between categories	Estimate	z-value	p-value			Tr.	Venomous snakes	Heights	Air-borne diseases	Firearms
	Venomous snakes	0.105	0.73	0.466		SR response absent	1|2	-1.475	-0.366	-0.417	-1.176
	Heights	0.963	6.36	<0.001			2|3	-0.437	0.672	0.62	-0.139
	Air-borne diseases	0.447	2.17	0.03			3|4	0.465	1.574	1.523	0.764
	Firearms	0.445	2.6	0.009			4|5	1.16	2.269	2.218	1.459
	Venomous snakes - Heights	-0.251	-0.62	0.534			5|6	1.891	3	2.948	2.19
	Venomous snakes - Air-borne diseases	-0.715	-1.64	0.101			6|7	2.929	4.038	3.986	3.227
	Venomous snakes - Firearms	0.041	0.01	0.922		SR response present	1|2	-1.58	-1.329	-0.865	-1.621
	Heights - Air-borne diseases	-0.464	-1.09	0.281			2|3	-0.542	-0.291	0.173	-0.584
	Heights - Firearms	0.292	0.7	0.482			3|4	0.36	0.611	1.075	0.319
	Air-borne diseases - Firearms	0.756	1.69	0.091			4|5	1.055	1.306	1.77	1.014
							5|6	1.786	2.037	2.501	1.745
							6|7	2.824	3.075	3.539	2.783
