# Supplementary material for: Subjective and psychophysiological response to pictures of ancestral and modern threats: Not all evolutionary threats are alike
Source: PLoS One. 2026 Mar 18;21(3):e0343680. doi: 10.1371/journal.pone.0343680 (PMC12998808; doi:10.1371/journal.pone.0343680)
Supplement: S7 Table — (XLSX) [file pone.0343680.s011.xlsx]

## Sheet: Table S10
		Table S10. Results of Spearman rank order correlation tests between the questionnaires scores and average amplitude of skin resistance (SR) change. N indicates the number of participants used for the analysis. For full names of the questionnaires, see the main text. Correlations with p-value < 0.05 are in bold.
		Questionnaire score	N	Average amplitude of SR change for all stimuli		Average amplitude of SR change for experimental stimuli
				Spearman R	p-value	Spearman R	p-value
		STAI-X2	106	-0.161	0.1	-0.142	0.146
		CSBS	29	0.322	0.088	0.246	0.198
		FCV-19S	28	0.166	0.399	0.202	0.302
		C-19SS	29	0.264	0.167	0.16	0.406
		SNAQ-12	27	0.332	0.091	0.424	0.027
		AQ anxiety subscale	30	-0.171	0.367	-0.122	0.52
		AQ avoidance subscale	30	-0.246	0.19	-0.204	0.279
		ATGV-CZ perceived danger subscale	22	0.011	0.962	0.239	0.284
		ATGV-CZ attitude subscale	22	0.049	0.83	0.206	0.357
